# Supplementary material for: Programmed death ligand 1 intracellular interactions with STAT3 and focal adhesion protein Paxillin facilitate lymphatic endothelial cell remodeling
Source: J Biol Chem. 2022 Nov 12;298(12):102694. doi: 10.1016/j.jbc.2022.102694 (PMC9761386; doi:10.1016/j.jbc.2022.102694)
Supplement: Supplementary Table 1 [file mmc10.xlsx]

## Sheet: Samples Report for mass spec re
Programmed death ligand 1 intracellular interactions with STAT3 and focal adhesion protein Paxillin facilitate lymphatic endothelial cell remodeling
Schafer et al.
mass spec result IP 20210927, Samples report created on 09/27/2021
Experiment: mass spec result IP 20210927
Modification Metadata Set: 2334 modifications
	Source: C:\Program Files\Scaffold 4\parameters\unimod.xml
	Comment:
Protein Grouping Strategy: Experiment-wide grouping with binary peptide-protein weights
Peptide Thresholds: 95.0% minimum
Protein Thresholds: 99.9% minimum and 2 peptides minimum
Peptide FDR: 0.5% (Prophet)
Protein FDR: 0.0% (Prophet)
GO Annotation Source(s):
Pathway Annotation Source(s):
Alternate ID Source(s): FASTA:UniProt/Swiss-Prot (UniProtKB) and FASTA:UniProt/Swiss-Prot (UniProtKB)
Total Spectrum Count
mass spec result IP 20210927						Vanadate			No Vanadate			Vanadate			No Vanadate
#	Identified Proteins (1482)	Accession Number	Alternate ID	Molecular Weight	Taxonomy	Pdl1 CyMT 3	Pdl1 CyMT 2	Pdl1 CyMT 1	Pdl1 CyMT 3	Pdl1 CyMT 2	Pdl1 CyMT 1	WT 3	WT 2	WT 1	WT 3	WT 2	WT 1
1154	RuvB-like 2 OS=Mus musculus OX=10090 GN=Ruvbl2 PE=1 SV=3	RUVB2_MOUSE	Ruvbl2	51 kDa	Mus musculus	0	0	0	0	0	0	2	3	7	0	2	3
1005	Serine/threonine-protein kinase SIK2 OS=Mus musculus OX=10090 GN=Sik2 PE=1 SV=1	SIK2_MOUSE	Sik2	104 kDa	Mus musculus	0	0	0	0	0	0	3	2	4	0	4	2
1033	Prolyl 4-hydroxylase subunit alpha-1 OS=Mus musculus OX=10090 GN=P4ha1 PE=1 SV=2	P4HA1_MOUSE	P4ha1	61 kDa	Mus musculus	0	0	0	0	0	0	6	6	7	0	0	5
1098	Glutathione peroxidase 7 OS=Mus musculus OX=10090 GN=Gpx7 PE=1 SV=1	GPX7_MOUSE	Gpx7	21 kDa	Mus musculus	0	0	0	0	0	0	6	8	4	0	2	0
1122	Paxillin OS=Mus musculus OX=10090 GN=Pxn PE=1 SV=1	PAXI_MOUSE	Pxn	64 kDa	Mus musculus	0	0	0	0	0	0	3	2	0	0	4	2
954	Thyroid hormone receptor alpha OS=Mus musculus OX=10090 GN=Thra PE=1 SV=2	THA_MOUSE	Thra	55 kDa	Mus musculus	0	0	0	0	0	0	6	21	82	0	0	0
1034	DnaJ homolog subfamily C member 7 OS=Mus musculus OX=10090 GN=Dnajc7 PE=1 SV=2	DNJC7_MOUSE	Dnajc7	56 kDa	Mus musculus	0	0	0	0	0	0	2	3	2	0	0	2
1215	Perilipin-2 OS=Mus musculus OX=10090 GN=Plin2 PE=1 SV=2	PLIN2_MOUSE	Plin2	47 kDa	Mus musculus	0	0	0	0	0	0	0	3	0	0	6	3
1028	Phosphate carrier protein, mitochondrial OS=Mus musculus OX=10090 GN=Slc25a3 PE=1 SV=1	MPCP_MOUSE	Slc25a3	40 kDa	Mus musculus	0	0	0	0	0	0	2	4	0	0	6	0
1083	T-cell-specific guanine nucleotide triphosphate-binding protein 1 OS=Mus musculus OX=10090 GN=Tgtp1 PE=1 SV=1	TGTP1_MOUSE (+1)	Tgtp1	47 kDa	Mus musculus	0	0	0	0	0	0	0	2	12	0	2	0
1124	Nucleolar protein 58 OS=Mus musculus OX=10090 GN=Nop58 PE=1 SV=1	NOP58_MOUSE	Nop58	60 kDa	Mus musculus	0	0	0	0	0	0	5	2	3	0	0	0
999	Glutamine-rich protein 1 OS=Mus musculus OX=10090 GN=Qrich1 PE=1 SV=1	QRIC1_MOUSE	Qrich1	87 kDa	Mus musculus	0	0	0	0	0	0	3	0	4	0	2	0
1160	OTU domain-containing protein 7B OS=Mus musculus OX=10090 GN=Otud7b PE=1 SV=1	OTU7B_MOUSE	Otud7b	92 kDa	Mus musculus	0	0	0	0	0	0	2	4	3	0	0	0
1077	2'-5'-oligoadenylate synthase 2 OS=Mus musculus OX=10090 GN=Oas2 PE=1 SV=1	OAS2_MOUSE	Oas2	85 kDa	Mus musculus	0	0	0	0	0	0	0	0	3	0	3	2
976	Obscurin-like protein 1 OS=Mus musculus OX=10090 GN=Obsl1 PE=1 SV=1	OBSL1_MOUSE	Obsl1	198 kDa	Mus musculus	0	0	0	0	0	0	3	0	2	0	3	0
1263	Hepatoma-derived growth factor-related protein 2 OS=Mus musculus OX=10090 GN=Hdgfl2 PE=1 SV=1	HDGR2_MOUSE	Hdgfl2	74 kDa	Mus musculus	0	0	0	0	0	0	3	2	3	0	0	0
1179	TBC1 domain family member 23 OS=Mus musculus OX=10090 GN=Tbc1d23 PE=1 SV=1	TBC23_MOUSE	Tbc1d23	76 kDa	Mus musculus	0	0	0	0	0	0	0	2	2	0	0	4
1168	Rho GTPase-activating protein 29 OS=Mus musculus OX=10090 GN=Arhgap29 PE=1 SV=1	RHG29_MOUSE	Arhgap29	142 kDa	Mus musculus	0	0	0	0	0	0	2	4	2	0	0	0
1138	S-adenosylhomocysteine hydrolase-like protein 1 OS=Mus musculus OX=10090 GN=Ahcyl1 PE=1 SV=1	SAHH2_MOUSE	Ahcyl1	59 kDa	Mus musculus	0	0	0	0	0	0	2	2	2	0	0	0
943	GPI inositol-deacylase OS=Mus musculus OX=10090 GN=Pgap1 PE=1 SV=3	PGAP1_MOUSE	Pgap1	105 kDa	Mus musculus	0	0	0	0	0	0	29	0	0	67	0	0
1004	Fibronectin OS=Mus musculus OX=10090 GN=Fn1 PE=1 SV=4	FINC_MOUSE	Fn1	273 kDa	Mus musculus	0	0	0	0	0	0	8	26	0	0	0	0
956	Mediator of RNA polymerase II transcription subunit 16 OS=Mus musculus OX=10090 GN=Med16 PE=2 SV=2	MED16_MOUSE	Med16	92 kDa	Mus musculus	0	0	0	0	0	0	0	7	18	0	0	0
1069	V-type proton ATPase catalytic subunit A OS=Mus musculus OX=10090 GN=Atp6v1a PE=1 SV=2	VATA_MOUSE	Atp6v1a	68 kDa	Mus musculus	0	0	0	0	0	0	7	7	0	0	0	0
1193	Chromobox protein homolog 5 OS=Mus musculus OX=10090 GN=Cbx5 PE=1 SV=1	CBX5_MOUSE	Cbx5	22 kDa	Mus musculus	0	0	0	0	0	0	4	6	0	0	0	0
1228	Protein mono-ADP-ribosyltransferase PARP10 OS=Mus musculus OX=10090 GN=Parp10 PE=2 SV=1	PAR10_MOUSE	Parp10	104 kDa	Mus musculus	0	0	0	0	0	0	0	4	5	0	0	0
1149	Mitotic checkpoint serine/threonine-protein kinase BUB1 beta OS=Mus musculus OX=10090 GN=Bub1b PE=1 SV=2	BUB1B_MOUSE	Bub1b	118 kDa	Mus musculus	0	0	0	0	0	0	0	0	3	0	6	0
1272	Galectin-3-binding protein OS=Mus musculus OX=10090 GN=Lgals3bp PE=1 SV=1	LG3BP_MOUSE	Lgals3bp	64 kDa	Mus musculus	0	0	0	0	0	0	0	0	6	0	0	3
1030	Ubiquitin carboxyl-terminal hydrolase 24 OS=Mus musculus OX=10090 GN=Usp24 PE=1 SV=1	UBP24_MOUSE	Usp24	294 kDa	Mus musculus	0	0	0	0	0	0	0	3	6	0	0	0
1112	Ras-related protein Rab-34 OS=Mus musculus OX=10090 GN=Rab34 PE=1 SV=2	RAB34_MOUSE	Rab34	29 kDa	Mus musculus	0	0	0	0	0	0	0	4	0	0	4	0
1146	WD repeat-containing protein 6 OS=Mus musculus OX=10090 GN=Wdr6 PE=1 SV=1	WDR6_MOUSE	Wdr6	122 kDa	Mus musculus	0	0	0	0	0	0	0	4	4	0	0	0
1190	CDGSH iron-sulfur domain-containing protein 1 OS=Mus musculus OX=10090 GN=Cisd1 PE=1 SV=1	CISD1_MOUSE	Cisd1	12 kDa	Mus musculus	0	0	0	0	0	0	0	0	3	0	0	4
1165	Methionine--tRNA ligase, mitochondrial OS=Mus musculus OX=10090 GN=Mars2 PE=1 SV=2	SYMM_MOUSE	Mars2	66 kDa	Mus musculus	0	0	0	0	0	0	0	4	0	0	0	3
1217	Centromere protein M OS=Mus musculus OX=10090 GN=Cenpm PE=2 SV=1	CENPM_MOUSE	Cenpm	20 kDa	Mus musculus	0	0	0	0	0	0	0	0	4	0	3	0
1054	Ubiquitin carboxyl-terminal hydrolase 10 OS=Mus musculus OX=10090 GN=Usp10 PE=1 SV=3	UBP10_MOUSE	Usp10	87 kDa	Mus musculus	0	0	0	0	0	0	0	3	4	0	0	0
1277	Eukaryotic translation initiation factor 2 subunit 3, X-linked OS=Mus musculus OX=10090 GN=Eif2s3x PE=1 SV=2	IF2G_MOUSE	Eif2s3x	51 kDa	Mus musculus	0	0	0	0	0	0	0	4	3	0	0	0
1068	Armadillo repeat protein deleted in velo-cardio-facial syndrome homolog OS=Mus musculus OX=10090 GN=Arvcf PE=1 SV=2	ARVC_MOUSE	Arvcf	105 kDa	Mus musculus	0	0	0	0	0	0	6	2	0	0	0	0
1173	Pantothenate kinase 4 OS=Mus musculus OX=10090 GN=Pank4 PE=1 SV=2	PANK4_MOUSE	Pank4	92 kDa	Mus musculus	0	0	0	0	0	0	0	2	6	0	0	0
1153	Protein kinase C delta type OS=Mus musculus OX=10090 GN=Prkcd PE=1 SV=3	KPCD_MOUSE	Prkcd	78 kDa	Mus musculus	0	0	0	0	0	0	5	0	0	0	2	0
1001	Prolyl 4-hydroxylase subunit alpha-2 OS=Mus musculus OX=10090 GN=P4ha2 PE=1 SV=1	P4HA2_MOUSE	P4ha2	61 kDa	Mus musculus	0	0	0	0	0	0	0	2	5	0	0	0
1050	Phosphatidylinositol 4,5-bisphosphate 3-kinase catalytic subunit beta isoform OS=Mus musculus OX=10090 GN=Pik3cb PE=1 SV=2	PK3CB_MOUSE	Pik3cb	122 kDa	Mus musculus	0	0	0	0	0	0	0	5	2	0	0	0
1109	40S ribosomal protein SA OS=Mus musculus OX=10090 GN=Rpsa PE=1 SV=4	RSSA_MOUSE	Rpsa	33 kDa	Mus musculus	0	0	0	0	0	0	0	3	3	0	0	0
1111	Mitogen-activated protein kinase kinase kinase 4 OS=Mus musculus OX=10090 GN=Map3k4 PE=1 SV=2	M3K4_MOUSE	Map3k4	180 kDa	Mus musculus	0	0	0	0	0	0	0	3	3	0	0	0
1140	Insulin receptor substrate 1 OS=Mus musculus OX=10090 GN=Irs1 PE=1 SV=1	IRS1_MOUSE	Irs1	131 kDa	Mus musculus	0	0	0	0	0	0	3	0	3	0	0	0
1194	Mediator of RNA polymerase II transcription subunit 14 OS=Mus musculus OX=10090 GN=Med14 PE=1 SV=1	MED14_MOUSE	Med14	161 kDa	Mus musculus	0	0	0	0	0	0	0	2	5	0	0	0
1301	Retinoic acid receptor alpha OS=Mus musculus OX=10090 GN=Rara PE=1 SV=1	RARA_MOUSE	Rara	51 kDa	Mus musculus	0	0	0	0	0	0	0	2	5	0	0	0
1353	DNA repair endonuclease XPF OS=Mus musculus OX=10090 GN=Ercc4 PE=1 SV=3	XPF_MOUSE	Ercc4	104 kDa	Mus musculus	0	0	0	0	0	0	0	3	3	0	0	0
1373	Mediator of RNA polymerase II transcription subunit 24 OS=Mus musculus OX=10090 GN=Med24 PE=1 SV=1	MED24_MOUSE	Med24	110 kDa	Mus musculus	0	0	0	0	0	0	0	2	5	0	0	0
1027	Mitogen-activated protein kinase kinase kinase 20 OS=Mus musculus OX=10090 GN=Map3k20 PE=1 SV=1	M3K20_MOUSE	Map3k20	92 kDa	Mus musculus	0	0	0	0	0	0	0	0	2	0	0	4
1134	Pyrroline-5-carboxylate reductase 3 OS=Mus musculus OX=10090 GN=Pycr3 PE=1 SV=2	P5CR3_MOUSE	Pycr3	29 kDa	Mus musculus	0	0	0	0	0	0	4	0	0	0	2	0
1204	EPM2A-interacting protein 1 OS=Mus musculus OX=10090 GN=Epm2aip1 PE=1 SV=1	EPMIP_MOUSE	Epm2aip1	70 kDa	Mus musculus	0	0	0	0	0	0	2	0	4	0	0	0
1209	Heterogeneous nuclear ribonucleoprotein L OS=Mus musculus OX=10090 GN=Hnrnpl PE=1 SV=2	HNRPL_MOUSE	Hnrnpl	64 kDa	Mus musculus	0	0	0	0	0	0	0	4	2	0	0	0
1229	DDB1- and CUL4-associated factor 8 OS=Mus musculus OX=10090 GN=Dcaf8 PE=1 SV=1	DCAF8_MOUSE	Dcaf8	66 kDa	Mus musculus	0	0	0	0	0	0	4	2	0	0	0	0
1251	Neurochondrin OS=Mus musculus OX=10090 GN=Ncdn PE=1 SV=1	NCDN_MOUSE	Ncdn	79 kDa	Mus musculus	0	0	0	0	0	0	2	4	0	0	0	0
1307	CD81 antigen OS=Mus musculus OX=10090 GN=Cd81 PE=1 SV=2	CD81_MOUSE	Cd81	26 kDa	Mus musculus	0	0	0	0	0	0	0	4	2	0	0	0
1365	Importin subunit alpha-7 OS=Mus musculus OX=10090 GN=Kpna6 PE=1 SV=2	IMA7_MOUSE	Kpna6	60 kDa	Mus musculus	0	0	0	0	0	0	2	0	4	0	0	0
1163	Folylpolyglutamate synthase, mitochondrial OS=Mus musculus OX=10090 GN=Fpgs PE=1 SV=3	FOLC_MOUSE	Fpgs	65 kDa	Mus musculus	0	0	0	0	0	0	0	0	0	3	0	2
1176	UPF0690 protein C1orf52 homolog OS=Mus musculus OX=10090 PE=1 SV=1	CA052_MOUSE		20 kDa	Mus musculus	0	0	0	0	0	0	0	0	0	0	3	2
990	Tropomyosin alpha-4 chain OS=Mus musculus OX=10090 GN=Tpm4 PE=1 SV=3	TPM4_MOUSE	Tpm4	28 kDa	Mus musculus	0	0	0	0	0	0	0	0	3	0	2	0
1219	COMM domain-containing protein 2 OS=Mus musculus OX=10090 GN=Commd2 PE=1 SV=1	COMD2_MOUSE	Commd2	23 kDa	Mus musculus	0	0	0	0	0	0	0	2	3	0	0	0
1276	85/88 kDa calcium-independent phospholipase A2 OS=Mus musculus OX=10090 GN=Pla2g6 PE=1 SV=3	PLPL9_MOUSE	Pla2g6	90 kDa	Mus musculus	0	0	0	0	0	0	2	3	0	0	0	0
1297	Trafficking protein particle complex subunit 2-like protein OS=Mus musculus OX=10090 GN=Trappc2l PE=1 SV=1	TPC2L_MOUSE	Trappc2l	16 kDa	Mus musculus	0	0	0	0	0	0	0	2	3	0	0	0
1200	Gelsolin OS=Mus musculus OX=10090 GN=Gsn PE=1 SV=3	GELS_MOUSE	Gsn	86 kDa	Mus musculus	0	0	0	0	0	0	0	2	2	0	0	0
1227	E3 ubiquitin-protein ligase SIAH2 OS=Mus musculus OX=10090 GN=Siah2 PE=1 SV=2	SIAH2_MOUSE	Siah2	35 kDa	Mus musculus	0	0	0	0	0	0	0	2	2	0	0	0
957	Tubulin beta-4A chain OS=Mus musculus OX=10090 GN=Tubb4a PE=1 SV=3	TBB4A_MOUSE	Tubb4a	50 kDa	Mus musculus	0	0	0	0	0	0	131	0	0	0	0	0
1085	Keratin, type II cytoskeletal 8 OS=Mus musculus OX=10090 GN=Krt8 PE=1 SV=4	K2C8_MOUSE	Krt8	55 kDa	Mus musculus	0	0	0	0	0	0	0	0	11	0	0	0
1022	TBC1 domain family member 2B OS=Mus musculus OX=10090 GN=Tbc1d2b PE=1 SV=2	TBD2B_MOUSE	Tbc1d2b	110 kDa	Mus musculus	0	0	0	0	0	0	8	0	0	0	0	0
1266	Endophilin-B1 OS=Mus musculus OX=10090 GN=Sh3glb1 PE=1 SV=1	SHLB1_MOUSE	Sh3glb1	41 kDa	Mus musculus	0	0	0	0	0	0	0	0	8	0	0	0
1025	Mediator of RNA polymerase II transcription subunit 1 OS=Mus musculus OX=10090 GN=Med1 PE=1 SV=2	MED1_MOUSE	Med1	167 kDa	Mus musculus	0	0	0	0	0	0	0	0	7	0	0	0
1305	Interferon-induced protein 44 OS=Mus musculus OX=10090 GN=Ifi44 PE=2 SV=1	IFI44_MOUSE	Ifi44	48 kDa	Mus musculus	0	0	0	0	0	0	0	0	7	0	0	0
1310	Eukaryotic translation elongation factor 1 epsilon-1 OS=Mus musculus OX=10090 GN=Eef1e1 PE=1 SV=1	MCA3_MOUSE	Eef1e1	20 kDa	Mus musculus	0	0	0	0	0	0	0	0	7	0	0	0
1386	Prohibitin OS=Mus musculus OX=10090 GN=Phb PE=1 SV=1	PHB_MOUSE	Phb	30 kDa	Mus musculus	0	0	0	0	0	0	0	0	0	0	0	6
1045	Laminin subunit beta-1 OS=Mus musculus OX=10090 GN=Lamb1 PE=1 SV=3	LAMB1_MOUSE	Lamb1	197 kDa	Mus musculus	0	0	0	0	0	0	0	0	6	0	0	0
1084	Ubiquitin-like modifier-activating enzyme 5 OS=Mus musculus OX=10090 GN=Uba5 PE=1 SV=2	UBA5_MOUSE	Uba5	45 kDa	Mus musculus	0	0	0	0	0	0	0	6	0	0	0	0
1093	NFX1-type zinc finger-containing protein 1 OS=Mus musculus OX=10090 GN=Znfx1 PE=1 SV=3	ZNFX1_MOUSE	Znfx1	219 kDa	Mus musculus	0	0	0	0	0	0	0	0	6	0	0	0
1101	Heat shock protein HSP 90-alpha OS=Mus musculus OX=10090 GN=Hsp90aa1 PE=1 SV=4	HS90A_MOUSE	Hsp90aa1	85 kDa	Mus musculus	0	0	0	0	0	0	0	0	6	0	0	0
1187	Huntingtin OS=Mus musculus OX=10090 GN=Htt PE=1 SV=2	HD_MOUSE	Htt	345 kDa	Mus musculus	0	0	0	0	0	0	0	0	6	0	0	0
1188	Vacuolar protein sorting-associated protein 13C OS=Mus musculus OX=10090 GN=Vps13c PE=1 SV=2	VP13C_MOUSE	Vps13c	420 kDa	Mus musculus	0	0	0	0	0	0	0	0	6	0	0	0
1191	Protein ERGIC-53 OS=Mus musculus OX=10090 GN=Lman1 PE=1 SV=1	LMAN1_MOUSE	Lman1	58 kDa	Mus musculus	0	0	0	0	0	0	0	0	6	0	0	0
1347	Death domain-associated protein 6 OS=Mus musculus OX=10090 GN=Daxx PE=1 SV=1	DAXX_MOUSE	Daxx	81 kDa	Mus musculus	0	0	0	0	0	0	0	0	6	0	0	0
1135	Ephrin type-A receptor 2 OS=Mus musculus OX=10090 GN=Epha2 PE=1 SV=3	EPHA2_MOUSE	Epha2	109 kDa	Mus musculus	0	0	0	0	0	0	0	0	0	0	0	5
1156	Cyclin-dependent-like kinase 5 OS=Mus musculus OX=10090 GN=Cdk5 PE=1 SV=1	CDK5_MOUSE	Cdk5	33 kDa	Mus musculus	0	0	0	0	0	0	0	0	0	0	0	5
1320	Transketolase OS=Mus musculus OX=10090 GN=Tkt PE=1 SV=1	TKT_MOUSE	Tkt	68 kDa	Mus musculus	0	0	0	0	0	0	0	0	0	0	0	5
1325	Mitochondrial import receptor subunit TOM22 homolog OS=Mus musculus OX=10090 GN=Tomm22 PE=1 SV=3	TOM22_MOUSE	Tomm22	16 kDa	Mus musculus	0	0	0	0	0	0	0	0	0	0	5	0
998	Eukaryotic initiation factor 4A-I OS=Mus musculus OX=10090 GN=Eif4a1 PE=1 SV=1	IF4A1_MOUSE	Eif4a1	46 kDa	Mus musculus	0	0	0	0	0	0	0	0	5	0	0	0
1016	Probable ATP-dependent RNA helicase DDX46 OS=Mus musculus OX=10090 GN=Ddx46 PE=1 SV=2	DDX46_MOUSE	Ddx46	117 kDa	Mus musculus	0	0	0	0	0	0	0	0	5	0	0	0
1103	Transportin-2 OS=Mus musculus OX=10090 GN=Tnpo2 PE=1 SV=1	TNPO2_MOUSE	Tnpo2	100 kDa	Mus musculus	0	0	0	0	0	0	0	5	0	0	0	0
1127	Proteasome assembly chaperone 2 OS=Mus musculus OX=10090 GN=Psmg2 PE=1 SV=1	PSMG2_MOUSE	Psmg2	30 kDa	Mus musculus	0	0	0	0	0	0	0	5	0	0	0	0
1161	Phosphoribosyl pyrophosphate synthase-associated protein 1 OS=Mus musculus OX=10090 GN=Prpsap1 PE=1 SV=1	KPRA_MOUSE	Prpsap1	39 kDa	Mus musculus	0	0	0	0	0	0	0	0	5	0	0	0
1241	Tetratricopeptide repeat protein 39B OS=Mus musculus OX=10090 GN=Ttc39b PE=1 SV=1	TT39B_MOUSE	Ttc39b	70 kDa	Mus musculus	0	0	0	0	0	0	0	0	5	0	0	0
1285	Gamma-tubulin complex component 3 OS=Mus musculus OX=10090 GN=Tubgcp3 PE=1 SV=2	GCP3_MOUSE	Tubgcp3	103 kDa	Mus musculus	0	0	0	0	0	0	0	5	0	0	0	0
1289	Protein SCAF8 OS=Mus musculus OX=10090 GN=Scaf8 PE=1 SV=1	SCAF8_MOUSE	Scaf8	140 kDa	Mus musculus	0	0	0	0	0	0	0	0	5	0	0	0
1290	Homeodomain-interacting protein kinase 2 OS=Mus musculus OX=10090 GN=Hipk2 PE=1 SV=2	HIPK2_MOUSE	Hipk2	130 kDa	Mus musculus	0	0	0	0	0	0	0	0	5	0	0	0
1298	Receptor of activated protein C kinase 1 OS=Mus musculus OX=10090 GN=Rack1 PE=1 SV=3	RACK1_MOUSE	Rack1	35 kDa	Mus musculus	0	0	0	0	0	0	0	0	5	0	0	0
1315	Ras-related protein Rab-8A OS=Mus musculus OX=10090 GN=Rab8a PE=1 SV=2	RAB8A_MOUSE	Rab8a	24 kDa	Mus musculus	0	0	0	0	0	0	0	0	5	0	0	0
1376	EH domain-containing protein 4 OS=Mus musculus OX=10090 GN=Ehd4 PE=1 SV=1	EHD4_MOUSE	Ehd4	61 kDa	Mus musculus	0	0	0	0	0	0	0	0	5	0	0	0
1378	Malignant T-cell-amplified sequence 2 OS=Mus musculus OX=10090 GN=Mcts2 PE=1 SV=1	MCTS2_MOUSE	Mcts2	20 kDa	Mus musculus	0	0	0	0	0	0	0	0	5	0	0	0
966	Integrator complex subunit 8 OS=Mus musculus OX=10090 GN=Ints8 PE=1 SV=1	INT8_MOUSE	Ints8	113 kDa	Mus musculus	0	0	0	0	0	0	0	4	0	0	0	0
985	Microtubule-associated protein 1A OS=Mus musculus OX=10090 GN=Map1a PE=1 SV=2	MAP1A_MOUSE	Map1a	300 kDa	Mus musculus	0	0	0	0	0	0	0	0	4	0	0	0
1002	NADH-ubiquinone oxidoreductase 75 kDa subunit, mitochondrial OS=Mus musculus OX=10090 GN=Ndufs1 PE=1 SV=2	NDUS1_MOUSE	Ndufs1	80 kDa	Mus musculus	0	0	0	0	0	0	0	4	0	0	0	0
1029	AT-rich interactive domain-containing protein 1A OS=Mus musculus OX=10090 GN=Arid1a PE=1 SV=1	ARI1A_MOUSE	Arid1a	242 kDa	Mus musculus	0	0	0	0	0	0	0	4	0	0	0	0
1038	Rho GDP-dissociation inhibitor 2 OS=Mus musculus OX=10090 GN=Arhgdib PE=1 SV=3	GDIR2_MOUSE	Arhgdib	23 kDa	Mus musculus	0	0	0	0	0	0	4	0	0	0	0	0
1059	E3 ubiquitin-protein ligase listerin OS=Mus musculus OX=10090 GN=Ltn1 PE=1 SV=3	LTN1_MOUSE	Ltn1	199 kDa	Mus musculus	0	0	0	0	0	0	0	0	4	0	0	0
1145	Cathepsin B OS=Mus musculus OX=10090 GN=Ctsb PE=1 SV=2	CATB_MOUSE	Ctsb	37 kDa	Mus musculus	0	0	0	0	0	0	0	0	4	0	0	0
1147	Galectin-3 OS=Mus musculus OX=10090 GN=Lgals3 PE=1 SV=3	LEG3_MOUSE	Lgals3	28 kDa	Mus musculus	0	0	0	0	0	0	0	0	4	0	0	0
1151	Diphosphoinositol polyphosphate phosphohydrolase 2 OS=Mus musculus OX=10090 GN=Nudt4 PE=1 SV=1	NUDT4_MOUSE	Nudt4	20 kDa	Mus musculus	0	0	0	0	0	0	0	4	0	0	0	0
1201	Protein mono-ADP-ribosyltransferase PARP14 OS=Mus musculus OX=10090 GN=Parp14 PE=1 SV=3	PAR14_MOUSE	Parp14	204 kDa	Mus musculus	0	0	0	0	0	0	0	0	4	0	0	0
1210	Phenylalanine--tRNA ligase beta subunit OS=Mus musculus OX=10090 GN=Farsb PE=1 SV=2	SYFB_MOUSE	Farsb	66 kDa	Mus musculus	0	0	0	0	0	0	0	4	0	0	0	0
1234	Leucine-rich repeat and calponin homology domain-containing protein 3 OS=Mus musculus OX=10090 GN=Lrch3 PE=1 SV=3	LRCH3_MOUSE	Lrch3	86 kDa	Mus musculus	0	0	0	0	0	0	0	4	0	0	0	0
1246	Rapamycin-insensitive companion of mTOR OS=Mus musculus OX=10090 GN=Rictor PE=1 SV=2	RICTR_MOUSE	Rictor	192 kDa	Mus musculus	0	0	0	0	0	0	0	0	4	0	0	0
1259	Activating molecule in BECN1-regulated autophagy protein 1 OS=Mus musculus OX=10090 GN=Ambra1 PE=1 SV=1	AMRA1_MOUSE	Ambra1	143 kDa	Mus musculus	0	0	0	0	0	0	0	0	4	0	0	0
1280	Signal recognition particle 19 kDa protein OS=Mus musculus OX=10090 GN=Srp19 PE=1 SV=1	SRP19_MOUSE	Srp19	16 kDa	Mus musculus	0	0	0	0	0	0	0	0	4	0	0	0
1302	Osteoclast-stimulating factor 1 OS=Mus musculus OX=10090 GN=Ostf1 PE=1 SV=2	OSTF1_MOUSE	Ostf1	24 kDa	Mus musculus	0	0	0	0	0	0	0	0	4	0	0	0
1303	Z-DNA-binding protein 1 OS=Mus musculus OX=10090 GN=Zbp1 PE=1 SV=1	ZBP1_MOUSE	Zbp1	44 kDa	Mus musculus	0	0	0	0	0	0	0	0	4	0	0	0
1312	Matrin-3 OS=Mus musculus OX=10090 GN=Matr3 PE=1 SV=1	MATR3_MOUSE	Matr3	95 kDa	Mus musculus	0	0	0	0	0	0	0	0	4	0	0	0
1338	Oxysterol-binding protein-related protein 9 OS=Mus musculus OX=10090 GN=Osbpl9 PE=1 SV=1	OSBL9_MOUSE	Osbpl9	83 kDa	Mus musculus	0	0	0	0	0	0	0	4	0	0	0	0
1356	Acyl-coenzyme A thioesterase 9, mitochondrial OS=Mus musculus OX=10090 GN=Acot9 PE=1 SV=1	ACOT9_MOUSE	Acot9	51 kDa	Mus musculus	0	0	0	0	0	0	0	4	0	0	0	0
1388	Electron transfer flavoprotein beta subunit lysine methyltransferase OS=Mus musculus OX=10090 GN=Mettl20 PE=1 SV=1	ETKMT_MOUSE	Mettl20	29 kDa	Mus musculus	0	0	0	0	0	0	0	4	0	0	0	0
1128	Proteasome subunit beta type-4 OS=Mus musculus OX=10090 GN=Psmb4 PE=1 SV=1	PSB4_MOUSE	Psmb4	29 kDa	Mus musculus	0	0	0	0	0	0	0	0	0	0	0	3
1254	Tubby-related protein 3 OS=Mus musculus OX=10090 GN=Tulp3 PE=1 SV=1	TULP3_MOUSE	Tulp3	51 kDa	Mus musculus	0	0	0	0	0	0	0	0	0	0	0	3
1316	Heterogeneous nuclear ribonucleoproteins A2/B1 OS=Mus musculus OX=10090 GN=Hnrnpa2b1 PE=1 SV=2	ROA2_MOUSE	Hnrnpa2b1	37 kDa	Mus musculus	0	0	0	0	0	0	0	0	0	0	0	3
989	EH domain-binding protein 1 OS=Mus musculus OX=10090 GN=Ehbp1 PE=1 SV=3	EHBP1_MOUSE	Ehbp1	139 kDa	Mus musculus	0	0	0	0	0	0	0	3	0	0	0	0
1018	Centrosomal protein of 170 kDa protein B OS=Mus musculus OX=10090 GN=Cep170b PE=1 SV=2	C170B_MOUSE	Cep170b	171 kDa	Mus musculus	0	0	0	0	0	0	0	0	3	0	0	0
1060	Immunity-related GTPase family M protein 1 OS=Mus musculus OX=10090 GN=Irgm1 PE=1 SV=1	IRGM1_MOUSE	Irgm1	47 kDa	Mus musculus	0	0	0	0	0	0	0	0	3	0	0	0
1091	60S ribosomal protein L14 OS=Mus musculus OX=10090 GN=Rpl14 PE=1 SV=3	RL14_MOUSE	Rpl14	24 kDa	Mus musculus	0	0	0	0	0	0	0	0	3	0	0	0
1106	Disks large-associated protein 5 OS=Mus musculus OX=10090 GN=Dlgap5 PE=1 SV=2	DLGP5_MOUSE	Dlgap5	90 kDa	Mus musculus	0	0	0	0	0	0	0	0	3	0	0	0
1108	Puromycin-sensitive aminopeptidase OS=Mus musculus OX=10090 GN=Npepps PE=1 SV=2	PSA_MOUSE	Npepps	103 kDa	Mus musculus	0	0	0	0	0	0	0	3	0	0	0	0
1133	Phosphatidylinositol 3-kinase catalytic subunit type 3 OS=Mus musculus OX=10090 GN=Pik3c3 PE=1 SV=1	PK3C3_MOUSE	Pik3c3	101 kDa	Mus musculus	0	0	0	0	0	0	0	0	3	0	0	0
1139	Homeodomain-interacting protein kinase 1 OS=Mus musculus OX=10090 GN=Hipk1 PE=1 SV=2	HIPK1_MOUSE	Hipk1	131 kDa	Mus musculus	0	0	0	0	0	0	0	0	3	0	0	0
1206	FYVE, RhoGEF and PH domain-containing protein 1 OS=Mus musculus OX=10090 GN=Fgd1 PE=1 SV=2	FGD1_MOUSE	Fgd1	106 kDa	Mus musculus	0	0	0	0	0	0	0	0	3	0	0	0
1211	Lon protease homolog, mitochondrial OS=Mus musculus OX=10090 GN=Lonp1 PE=1 SV=2	LONM_MOUSE	Lonp1	106 kDa	Mus musculus	0	0	0	0	0	0	0	0	3	0	0	0
1220	Leucyl-cystinyl aminopeptidase OS=Mus musculus OX=10090 GN=Lnpep PE=1 SV=1	LCAP_MOUSE	Lnpep	117 kDa	Mus musculus	0	0	0	0	0	0	3	0	0	0	0	0
1223	Rho GTPase-activating protein 5 OS=Mus musculus OX=10090 GN=Arhgap5 PE=1 SV=2	RHG05_MOUSE	Arhgap5	172 kDa	Mus musculus	0	0	0	0	0	0	0	0	3	0	0	0
1236	Vacuolar protein sorting-associated protein 37A OS=Mus musculus OX=10090 GN=Vps37a PE=1 SV=1	VP37A_MOUSE	Vps37a	44 kDa	Mus musculus	0	0	0	0	0	0	0	0	3	0	0	0
1240	Serine/threonine-protein phosphatase 6 regulatory ankyrin repeat subunit B OS=Mus musculus OX=10090 GN=Ankrd44 PE=1 SV=1	ANR44_MOUSE	Ankrd44	107 kDa	Mus musculus	0	0	0	0	0	0	0	3	0	0	0	0
1252	Collagen alpha-2(I) chain OS=Mus musculus OX=10090 GN=Col1a2 PE=1 SV=2	CO1A2_MOUSE	Col1a2	130 kDa	Mus musculus	0	0	0	0	0	0	3	0	0	0	0	0
1260	Mothers against decapentaplegic homolog 2 OS=Mus musculus OX=10090 GN=Smad2 PE=1 SV=2	SMAD2_MOUSE	Smad2	52 kDa	Mus musculus	0	0	0	0	0	0	0	3	0	0	0	0
1270	Cell growth-regulating nucleolar protein OS=Mus musculus OX=10090 GN=Lyar PE=1 SV=2	LYAR_MOUSE	Lyar	44 kDa	Mus musculus	0	0	0	0	0	0	0	0	3	0	0	0
1274	Dolichyl-diphosphooligosaccharide--protein glycosyltransferase subunit 2 OS=Mus musculus OX=10090 GN=Rpn2 PE=1 SV=1	RPN2_MOUSE	Rpn2	69 kDa	Mus musculus	0	0	0	0	0	0	3	0	0	0	0	0
1282	TBC1 domain family member 5 OS=Mus musculus OX=10090 GN=Tbc1d5 PE=1 SV=2	TBCD5_MOUSE	Tbc1d5	92 kDa	Mus musculus	0	0	0	0	0	0	0	3	0	0	0	0
1284	Hydroxymethylglutaryl-CoA synthase, cytoplasmic OS=Mus musculus OX=10090 GN=Hmgcs1 PE=1 SV=1	HMCS1_MOUSE	Hmgcs1	58 kDa	Mus musculus	0	0	0	0	0	0	3	0	0	0	0	0
1286	Nuclear pore complex protein Nup98-Nup96 OS=Mus musculus OX=10090 GN=Nup98 PE=1 SV=2	NUP98_MOUSE	Nup98	197 kDa	Mus musculus	0	0	0	0	0	0	0	0	3	0	0	0
1294	Macrophage migration inhibitory factor OS=Mus musculus OX=10090 GN=Mif PE=1 SV=2	MIF_MOUSE	Mif	13 kDa	Mus musculus	0	0	0	0	0	0	0	0	3	0	0	0
1296	60S ribosomal protein L13a OS=Mus musculus OX=10090 GN=Rpl13a PE=1 SV=4	RL13A_MOUSE	Rpl13a	23 kDa	Mus musculus	0	0	0	0	0	0	0	0	3	0	0	0
1304	Tyrosine-protein phosphatase non-receptor type 14 OS=Mus musculus OX=10090 GN=Ptpn14 PE=1 SV=2	PTN14_MOUSE	Ptpn14	135 kDa	Mus musculus	0	0	0	0	0	0	0	0	3	0	0	0
1308	Heterogeneous nuclear ribonucleoprotein L-like OS=Mus musculus OX=10090 GN=Hnrnpll PE=1 SV=3	HNRLL_MOUSE	Hnrnpll	64 kDa	Mus musculus	0	0	0	0	0	0	0	0	3	0	0	0
1330	Ubiquitin-like protein 4A OS=Mus musculus OX=10090 GN=Ubl4a PE=1 SV=1	UBL4A_MOUSE	Ubl4a	18 kDa	Mus musculus	0	0	0	0	0	0	0	0	3	0	0	0
1336	40S ribosomal protein S30 OS=Mus musculus OX=10090 GN=Fau PE=1 SV=1	RS30_MOUSE	Fau	7 kDa	Mus musculus	0	0	0	0	0	0	0	0	3	0	0	0
1341	60S ribosomal protein L7a OS=Mus musculus OX=10090 GN=Rpl7a PE=1 SV=2	RL7A_MOUSE	Rpl7a	30 kDa	Mus musculus	0	0	0	0	0	0	0	0	3	0	0	0
1348	Inosine-5'-monophosphate dehydrogenase 2 OS=Mus musculus OX=10090 GN=Impdh2 PE=1 SV=2	IMDH2_MOUSE	Impdh2	56 kDa	Mus musculus	0	0	0	0	0	0	3	0	0	0	0	0
1355	Up-regulator of cell proliferation OS=Mus musculus OX=10090 GN=Urgcp PE=2 SV=1	URGCP_MOUSE	Urgcp	105 kDa	Mus musculus	0	0	0	0	0	0	0	0	3	0	0	0
1358	Pleckstrin homology domain-containing family F member 1 OS=Mus musculus OX=10090 GN=Plekhf1 PE=2 SV=1	PKHF1_MOUSE	Plekhf1	31 kDa	Mus musculus	0	0	0	0	0	0	0	0	3	0	0	0
1366	Phospholipase DDHD2 OS=Mus musculus OX=10090 GN=Ddhd2 PE=1 SV=3	DDHD2_MOUSE	Ddhd2	80 kDa	Mus musculus	0	0	0	0	0	0	0	3	0	0	0	0
1367	SEC14 domain and spectrin repeat-containing protein 1 OS=Mus musculus OX=10090 GN=Sestd1 PE=1 SV=1	SESD1_MOUSE	Sestd1	79 kDa	Mus musculus	0	0	0	0	0	0	0	3	0	0	0	0
1374	Tapasin OS=Mus musculus OX=10090 GN=Tapbp PE=1 SV=2	TPSN_MOUSE	Tapbp	50 kDa	Mus musculus	0	0	0	0	0	0	0	0	3	0	0	0
1385	Mediator of RNA polymerase II transcription subunit 17 OS=Mus musculus OX=10090 GN=Med17 PE=1 SV=1	MED17_MOUSE	Med17	72 kDa	Mus musculus	0	0	0	0	0	0	0	0	3	0	0	0
1390	Uncharacterized protein KIAA1671 OS=Mus musculus OX=10090 GN=Kiaa1671 PE=2 SV=1	K1671_MOUSE	Kiaa1671	35 kDa	Mus musculus	0	0	0	0	0	0	0	0	3	0	0	0
947	Sickle tail protein OS=Mus musculus OX=10090 GN=Skt PE=1 SV=1	SKT_MOUSE	Skt	213 kDa	Mus musculus	0	0	0	0	0	0	0	0	0	0	2	0
948	NADH dehydrogenase [ubiquinone] iron-sulfur protein 3, mitochondrial OS=Mus musculus OX=10090 GN=Ndufs3 PE=1 SV=2	NDUS3_MOUSE	Ndufs3	30 kDa	Mus musculus	0	0	0	0	0	0	0	0	0	0	0	2
949	Protein PRRC2B OS=Mus musculus OX=10090 GN=Prrc2b PE=1 SV=1	PRC2B_MOUSE	Prrc2b	161 kDa	Mus musculus	0	0	0	0	0	0	0	0	0	0	2	0
1048	BTB/POZ domain-containing protein KCTD5 OS=Mus musculus OX=10090 GN=Kctd5 PE=1 SV=1	KCTD5_MOUSE	Kctd5	26 kDa	Mus musculus	0	0	0	0	0	0	0	0	0	0	0	2
1164	Serine/threonine-protein kinase Nek6 OS=Mus musculus OX=10090 GN=Nek6 PE=1 SV=1	NEK6_MOUSE	Nek6	36 kDa	Mus musculus	0	0	0	0	0	0	0	0	0	0	2	0
1291	Protein transport protein Sec24A OS=Mus musculus OX=10090 GN=Sec24a PE=1 SV=1	SC24A_MOUSE	Sec24a	119 kDa	Mus musculus	0	0	0	0	0	0	0	0	0	0	2	0
1334	Tropomyosin beta chain OS=Mus musculus OX=10090 GN=Tpm2 PE=1 SV=1	TPM2_MOUSE	Tpm2	33 kDa	Mus musculus	0	0	0	0	0	0	0	0	0	2	0	0
1372	Proteasome subunit alpha type-1 OS=Mus musculus OX=10090 GN=Psma1 PE=1 SV=1	PSA1_MOUSE	Psma1	30 kDa	Mus musculus	0	0	0	0	0	0	0	0	0	0	0	2
1377	Mitogen-activated protein kinase kinase kinase 1 OS=Mus musculus OX=10090 GN=Map3k1 PE=1 SV=3	M3K1_MOUSE	Map3k1	161 kDa	Mus musculus	0	0	0	0	0	0	0	0	0	2	0	0
945	Cartilage intermediate layer protein 1 OS=Mus musculus OX=10090 GN=Cilp PE=1 SV=1	CILP1_MOUSE	Cilp	132 kDa	Mus musculus	0	0	0	0	0	0	2	0	0	0	0	0
958	Nuclear receptor corepressor 1 OS=Mus musculus OX=10090 GN=Ncor1 PE=1 SV=1	NCOR1_MOUSE	Ncor1	271 kDa	Mus musculus	0	0	0	0	0	0	0	0	2	0	0	0
959	DNA-directed RNA polymerase II subunit RPB1 OS=Mus musculus OX=10090 GN=Polr2a PE=1 SV=3	RPB1_MOUSE	Polr2a	217 kDa	Mus musculus	0	0	0	0	0	0	0	0	2	0	0	0
964	Septin-2 OS=Mus musculus OX=10090 GN=Sept2 PE=1 SV=2	SEPT2_MOUSE	2021-09-02	42 kDa	Mus musculus	0	0	0	0	0	0	0	0	2	0	0	0
968	Proteasome adapter and scaffold protein ECM29 OS=Mus musculus OX=10090 GN=Ecpas PE=1 SV=3	ECM29_MOUSE	Ecpas	204 kDa	Mus musculus	0	0	0	0	0	0	0	0	2	0	0	0
969	Cytoplasmic tRNA 2-thiolation protein 2 OS=Mus musculus OX=10090 GN=Ctu2 PE=1 SV=1	CTU2_MOUSE	Ctu2	56 kDa	Mus musculus	0	0	0	0	0	0	0	0	2	0	0	0
970	Oxysterol-binding protein-related protein 10 OS=Mus musculus OX=10090 GN=Osbpl10 PE=1 SV=1	OSB10_MOUSE	Osbpl10	84 kDa	Mus musculus	0	0	0	0	0	0	0	2	0	0	0	0
983	Microtubule-associated protein 6 OS=Mus musculus OX=10090 GN=Map6 PE=1 SV=2	MAP6_MOUSE	Map6	96 kDa	Mus musculus	0	0	0	0	0	0	0	0	2	0	0	0
1009	Serine/arginine repetitive matrix protein 1 OS=Mus musculus OX=10090 GN=Srrm1 PE=1 SV=2	SRRM1_MOUSE	Srrm1	107 kDa	Mus musculus	0	0	0	0	0	0	0	0	2	0	0	0
1039	Protein-lysine 6-oxidase OS=Mus musculus OX=10090 GN=Lox PE=1 SV=1	LYOX_MOUSE	Lox	47 kDa	Mus musculus	0	0	0	0	0	0	2	0	0	0	0	0
1074	Insulin-degrading enzyme OS=Mus musculus OX=10090 GN=Ide PE=1 SV=1	IDE_MOUSE	Ide	118 kDa	Mus musculus	0	0	0	0	0	0	0	0	2	0	0	0
1078	DENN domain-containing protein 4C OS=Mus musculus OX=10090 GN=Dennd4c PE=1 SV=1	DEN4C_MOUSE	Dennd4c	211 kDa	Mus musculus	0	0	0	0	0	0	2	0	0	0	0	0
1096	Echinoderm microtubule-associated protein-like 4 OS=Mus musculus OX=10090 GN=Eml4 PE=1 SV=1	EMAL4_MOUSE	Eml4	110 kDa	Mus musculus	0	0	0	0	0	0	0	0	2	0	0	0
1159	Activity-dependent neuroprotector homeobox protein OS=Mus musculus OX=10090 GN=Adnp PE=1 SV=2	ADNP_MOUSE	Adnp	124 kDa	Mus musculus	0	0	0	0	0	0	0	2	0	0	0	0
1207	Integrator complex subunit 5 OS=Mus musculus OX=10090 GN=Ints5 PE=2 SV=1	INT5_MOUSE	Ints5	108 kDa	Mus musculus	0	0	0	0	0	0	0	2	0	0	0	0
1213	La-related protein 1 OS=Mus musculus OX=10090 GN=Larp1 PE=1 SV=3	LARP1_MOUSE	Larp1	121 kDa	Mus musculus	0	0	0	0	0	0	0	0	2	0	0	0
1218	Heterogeneous nuclear ribonucleoprotein A/B OS=Mus musculus OX=10090 GN=Hnrnpab PE=1 SV=1	ROAA_MOUSE	Hnrnpab	31 kDa	Mus musculus	0	0	0	0	0	0	0	0	2	0	0	0
1235	Gem-associated protein 5 OS=Mus musculus OX=10090 GN=Gemin5 PE=1 SV=2	GEMI5_MOUSE	Gemin5	167 kDa	Mus musculus	0	0	0	0	0	0	0	0	2	0	0	0
1242	Formin-binding protein 4 OS=Mus musculus OX=10090 GN=Fnbp4 PE=1 SV=2	FNBP4_MOUSE	Fnbp4	111 kDa	Mus musculus	0	0	0	0	0	0	0	0	2	0	0	0
1245	Partitioning defective 6 homolog beta OS=Mus musculus OX=10090 GN=Pard6b PE=1 SV=2	PAR6B_MOUSE	Pard6b	41 kDa	Mus musculus	0	0	0	0	0	0	0	0	2	0	0	0
1248	Neurogenic locus notch homolog protein 2 OS=Mus musculus OX=10090 GN=Notch2 PE=1 SV=2	NOTC2_MOUSE	Notch2	266 kDa	Mus musculus	0	0	0	0	0	0	0	0	2	0	0	0
1255	Lysosomal protective protein OS=Mus musculus OX=10090 GN=Ctsa PE=1 SV=1	PPGB_MOUSE	Ctsa	54 kDa	Mus musculus	0	0	0	0	0	0	0	0	2	0	0	0
1257	Microtubule-associated protein RP/EB family member 3 OS=Mus musculus OX=10090 GN=Mapre3 PE=1 SV=1	MARE3_MOUSE	Mapre3	32 kDa	Mus musculus	0	0	0	0	0	0	0	2	0	0	0	0
1261	Protein ITPRID2 OS=Mus musculus OX=10090 GN=Itprid2 PE=1 SV=3	ITPI2_MOUSE	Itprid2	137 kDa	Mus musculus	0	0	0	0	0	0	0	2	0	0	0	0
1271	Protein FAM160B1 OS=Mus musculus OX=10090 GN=Fam160b1 PE=1 SV=2	F16B1_MOUSE	Fam160b1	86 kDa	Mus musculus	0	0	0	0	0	0	0	0	2	0	0	0
1278	FAD synthase OS=Mus musculus OX=10090 GN=Flad1 PE=1 SV=1	FAD1_MOUSE	Flad1	55 kDa	Mus musculus	0	0	0	0	0	0	0	0	2	0	0	0
1279	26S proteasome regulatory subunit 7 OS=Mus musculus OX=10090 GN=Psmc2 PE=1 SV=5	PRS7_MOUSE	Psmc2	49 kDa	Mus musculus	0	0	0	0	0	0	0	0	2	0	0	0
1281	SH3 and PX domain-containing protein 2B OS=Mus musculus OX=10090 GN=Sh3pxd2b PE=1 SV=1	SPD2B_MOUSE	Sh3pxd2b	102 kDa	Mus musculus	0	0	0	0	0	0	0	0	2	0	0	0
1283	Oxysterol-binding protein-related protein 11 OS=Mus musculus OX=10090 GN=Osbpl11 PE=1 SV=2	OSB11_MOUSE	Osbpl11	84 kDa	Mus musculus	0	0	0	0	0	0	0	0	2	0	0	0
1287	Isocitrate dehydrogenase [NAD] subunit alpha, mitochondrial OS=Mus musculus OX=10090 GN=Idh3a PE=1 SV=1	IDH3A_MOUSE	Idh3a	40 kDa	Mus musculus	0	0	0	0	0	0	0	0	2	0	0	0
1292	ATP synthase F(0) complex subunit B1, mitochondrial OS=Mus musculus OX=10090 GN=Atp5pb PE=1 SV=1	AT5F1_MOUSE	Atp5pb	29 kDa	Mus musculus	0	0	0	0	0	0	0	0	2	0	0	0
1309	Aldehyde dehydrogenase family 16 member A1 OS=Mus musculus OX=10090 GN=Aldh16a1 PE=1 SV=2	A16A1_MOUSE	Aldh16a1	85 kDa	Mus musculus	0	0	0	0	0	0	0	2	0	0	0	0
1314	2'-5'-oligoadenylate synthase 1A OS=Mus musculus OX=10090 GN=Oas1a PE=1 SV=2	OAS1A_MOUSE	Oas1a	42 kDa	Mus musculus	0	0	0	0	0	0	0	0	2	0	0	0
1324	Protein disulfide-isomerase A6 OS=Mus musculus OX=10090 GN=Pdia6 PE=1 SV=3	PDIA6_MOUSE	Pdia6	48 kDa	Mus musculus	0	0	0	0	0	0	2	0	0	0	0	0
1327	Persulfide dioxygenase ETHE1, mitochondrial OS=Mus musculus OX=10090 GN=Ethe1 PE=1 SV=2	ETHE1_MOUSE	Ethe1	28 kDa	Mus musculus	0	0	0	0	0	0	0	2	0	0	0	0
1329	Cytosolic phospholipase A2 OS=Mus musculus OX=10090 GN=Pla2g4a PE=1 SV=1	PA24A_MOUSE	Pla2g4a	85 kDa	Mus musculus	0	0	0	0	0	0	0	0	2	0	0	0
1332	WD repeat-containing protein 26 OS=Mus musculus OX=10090 GN=Wdr26 PE=1 SV=3	WDR26_MOUSE	Wdr26	71 kDa	Mus musculus	0	0	0	0	0	0	2	0	0	0	0	0
1335	Nucleosome assembly protein 1-like 1 OS=Mus musculus OX=10090 GN=Nap1l1 PE=1 SV=2	NP1L1_MOUSE	Nap1l1	45 kDa	Mus musculus	0	0	0	0	0	0	0	0	2	0	0	0
1337	Tissue-type plasminogen activator OS=Mus musculus OX=10090 GN=Plat PE=1 SV=3	TPA_MOUSE	Plat	63 kDa	Mus musculus	0	0	0	0	0	0	0	0	2	0	0	0
1339	NudC domain-containing protein 1 OS=Mus musculus OX=10090 GN=Nudcd1 PE=1 SV=2	NUDC1_MOUSE	Nudcd1	67 kDa	Mus musculus	0	0	0	0	0	0	0	2	0	0	0	0
1343	THO complex subunit 1 OS=Mus musculus OX=10090 GN=Thoc1 PE=1 SV=1	THOC1_MOUSE	Thoc1	75 kDa	Mus musculus	0	0	0	0	0	0	0	2	0	0	0	0
1350	NADH dehydrogenase [ubiquinone] 1 beta subcomplex subunit 9 OS=Mus musculus OX=10090 GN=Ndufb9 PE=1 SV=3	NDUB9_MOUSE	Ndufb9	22 kDa	Mus musculus	0	0	0	0	0	0	0	0	2	0	0	0
1352	Beta-2-syntrophin OS=Mus musculus OX=10090 GN=Sntb2 PE=1 SV=2	SNTB2_MOUSE	Sntb2	56 kDa	Mus musculus	0	0	0	0	0	0	0	2	0	0	0	0
1354	C-Jun-amino-terminal kinase-interacting protein 3 OS=Mus musculus OX=10090 GN=Mapk8ip3 PE=1 SV=1	JIP3_MOUSE	Mapk8ip3	148 kDa	Mus musculus	0	0	0	0	0	0	0	0	2	0	0	0
1360	Hamartin OS=Mus musculus OX=10090 GN=Tsc1 PE=1 SV=1	TSC1_MOUSE	Tsc1	129 kDa	Mus musculus	0	0	0	0	0	0	0	0	2	0	0	0
1361	Exportin-T OS=Mus musculus OX=10090 GN=Xpot PE=1 SV=3	XPOT_MOUSE	Xpot	110 kDa	Mus musculus	0	0	0	0	0	0	0	0	2	0	0	0
1362	Protein phosphatase 1F OS=Mus musculus OX=10090 GN=Ppm1f PE=1 SV=1	PPM1F_MOUSE	Ppm1f	50 kDa	Mus musculus	0	0	0	0	0	0	0	0	2	0	0	0
1364	Lariat debranching enzyme OS=Mus musculus OX=10090 GN=Dbr1 PE=1 SV=2	DBR1_MOUSE	Dbr1	62 kDa	Mus musculus	0	0	0	0	0	0	0	2	0	0	0	0
1368	MAU2 chromatid cohesion factor homolog OS=Mus musculus OX=10090 GN=Mau2 PE=1 SV=3	SCC4_MOUSE	Mau2	70 kDa	Mus musculus	0	0	0	0	0	0	2	0	0	0	0	0
1371	Protein arginine N-methyltransferase 5 OS=Mus musculus OX=10090 GN=Prmt5 PE=1 SV=3	ANM5_MOUSE	Prmt5	73 kDa	Mus musculus	0	0	0	0	0	0	0	0	2	0	0	0
1375	Importin subunit alpha-5 OS=Mus musculus OX=10090 GN=Kpna1 PE=1 SV=2	IMA5_MOUSE	Kpna1	60 kDa	Mus musculus	0	0	0	0	0	0	2	0	0	0	0	0
1379	Mediator of RNA polymerase II transcription subunit 7 OS=Mus musculus OX=10090 GN=Med7 PE=1 SV=2	MED7_MOUSE	Med7	27 kDa	Mus musculus	0	0	0	0	0	0	0	0	2	0	0	0
1381	UMP-CMP kinase 2, mitochondrial OS=Mus musculus OX=10090 GN=Cmpk2 PE=1 SV=2	CMPK2_MOUSE	Cmpk2	50 kDa	Mus musculus	0	0	0	0	0	0	0	0	2	0	0	0
1389	Eukaryotic translation initiation factor 3 subunit E OS=Mus musculus OX=10090 GN=Eif3e PE=1 SV=1	EIF3E_MOUSE	Eif3e	52 kDa	Mus musculus	0	0	0	0	0	0	0	0	2	0	0	0
1391	Eukaryotic translation initiation factor 3 subunit K OS=Mus musculus OX=10090 GN=Eif3k PE=1 SV=1	EIF3K_MOUSE	Eif3k	25 kDa	Mus musculus	0	0	0	0	0	0	0	0	2	0	0	0
1405	AP-2 complex subunit mu OS=Mus musculus OX=10090 GN=Ap2m1 PE=1 SV=1	AP2M1_MOUSE	Ap2m1	50 kDa	Mus musculus	2	0	0	0	0	0	3	3	0	0	3	4
1104	Hsp90 co-chaperone Cdc37 OS=Mus musculus OX=10090 GN=Cdc37 PE=1 SV=1	CDC37_MOUSE	Cdc37	45 kDa	Mus musculus	0	0	2	0	0	0	5	2	4	0	0	2
1404	Torsin-1A-interacting protein 2 OS=Mus musculus OX=10090 GN=Tor1aip2 PE=1 SV=1	TOIP2_MOUSE	Tor1aip2	54 kDa	Mus musculus	2	0	0	0	0	0	3	2	7	0	0	2
1076	Ubiquitin carboxyl-terminal hydrolase 38 OS=Mus musculus OX=10090 GN=Usp38 PE=1 SV=2	UBP38_MOUSE	Usp38	116 kDa	Mus musculus	0	0	2	0	0	0	3	3	7	0	0	0
1019	NEDD8 ultimate buster 1 OS=Mus musculus OX=10090 GN=Nub1 PE=1 SV=2	NUB1_MOUSE	Nub1	70 kDa	Mus musculus	0	0	0	2	0	0	2	7	3	0	0	0
917	Aryl hydrocarbon receptor OS=Mus musculus OX=10090 GN=Ahr PE=1 SV=3	AHR_MOUSE	Ahr	95 kDa	Mus musculus	0	2	0	0	0	0	5	2	0	0	3	0
908	Nuclear pore complex protein Nup133 OS=Mus musculus OX=10090 GN=Nup133 PE=1 SV=2	NU133_MOUSE	Nup133	129 kDa	Mus musculus	0	2	0	0	0	0	3	2	4	0	0	0
1171	ADP-ribosylation factor GTPase-activating protein 2 OS=Mus musculus OX=10090 GN=Arfgap2 PE=1 SV=1	ARFG2_MOUSE	Arfgap2	57 kDa	Mus musculus	0	0	2	0	0	0	6	0	2	0	0	2
903	Stromal cell-derived factor 2 OS=Mus musculus OX=10090 GN=Sdf2 PE=1 SV=1	SDF2_MOUSE	Sdf2	23 kDa	Mus musculus	0	2	0	0	0	0	2	0	5	0	0	2
967	Protein FAM168A OS=Mus musculus OX=10090 GN=Fam168a PE=1 SV=1	F168A_MOUSE	Fam168a	26 kDa	Mus musculus	0	0	0	0	2	0	0	0	0	0	9	10
1057	Serine/threonine-protein kinase mTOR OS=Mus musculus OX=10090 GN=Mtor PE=1 SV=2	MTOR_MOUSE	Mtor	289 kDa	Mus musculus	0	0	2	0	0	0	0	3	7	0	0	0
889	Glycine--tRNA ligase OS=Mus musculus OX=10090 GN=Gars PE=1 SV=1	GARS_MOUSE	Gars	82 kDa	Mus musculus	0	2	0	0	0	0	0	3	6	0	0	0
1141	Serine/threonine-protein phosphatase 6 catalytic subunit OS=Mus musculus OX=10090 GN=Ppp6c PE=1 SV=1	PPP6_MOUSE	Ppp6c	35 kDa	Mus musculus	0	0	2	0	0	0	0	4	3	0	0	0
1157	Scaffold attachment factor B1 OS=Mus musculus OX=10090 GN=Safb PE=1 SV=2	SAFB1_MOUSE	Safb	105 kDa	Mus musculus	0	0	2	0	0	0	4	0	3	0	0	0
1105	Eukaryotic translation initiation factor 3 subunit L OS=Mus musculus OX=10090 GN=Eif3l PE=1 SV=1	EIF3L_MOUSE	Eif3l	67 kDa	Mus musculus	0	0	2	0	0	0	0	0	3	0	0	3
886	Plexin-B2 OS=Mus musculus OX=10090 GN=Plxnb2 PE=1 SV=1	PLXB2_MOUSE	Plxnb2	206 kDa	Mus musculus	0	2	0	0	0	0	4	0	2	0	0	0
1222	Kelch-like protein 26 OS=Mus musculus OX=10090 GN=Klhl26 PE=1 SV=1	KLH26_MOUSE	Klhl26	67 kDa	Mus musculus	0	0	2	0	0	0	2	4	0	0	0	0
1265	GrpE protein homolog 2, mitochondrial OS=Mus musculus OX=10090 GN=Grpel2 PE=2 SV=2	GRPE2_MOUSE	Grpel2	25 kDa	Mus musculus	0	0	2	0	0	0	0	0	4	0	0	2
890	Serine/threonine-protein phosphatase 2A catalytic subunit beta isoform OS=Mus musculus OX=10090 GN=Ppp2cb PE=1 SV=1	PP2AB_MOUSE	Ppp2cb	36 kDa	Mus musculus	0	2	0	0	0	0	2	0	3	0	0	0
902	Diphosphoinositol polyphosphate phosphohydrolase 1 OS=Mus musculus OX=10090 GN=Nudt3 PE=1 SV=1	NUDT3_MOUSE	Nudt3	19 kDa	Mus musculus	0	2	0	0	0	0	0	0	2	2	0	0
1351	Cell division control protein 42 homolog OS=Mus musculus OX=10090 GN=Cdc42 PE=1 SV=2	CDC42_MOUSE	Cdc42	21 kDa	Mus musculus	0	0	2	0	0	0	0	2	2	0	0	0
1177	Protein O-GlcNAcase OS=Mus musculus OX=10090 GN=Oga PE=1 SV=2	OGA_MOUSE	Oga	103 kDa	Mus musculus	0	0	2	0	0	0	0	0	10	0	0	0
1414	Squamous cell carcinoma antigen recognized by T-cells 3 OS=Mus musculus OX=10090 GN=Sart3 PE=1 SV=1	SART3_MOUSE	Sart3	110 kDa	Mus musculus	2	0	0	0	0	0	0	0	9	0	0	0
939	Synergin gamma OS=Mus musculus OX=10090 GN=Synrg PE=1 SV=1	SYNRG_MOUSE	Synrg	140 kDa	Mus musculus	0	2	0	0	0	0	0	0	9	0	0	0
1079	Tight junction protein ZO-2 OS=Mus musculus OX=10090 GN=Tjp2 PE=1 SV=2	ZO2_MOUSE	Tjp2	131 kDa	Mus musculus	0	0	2	0	0	0	0	0	7	0	0	0
923	Paralemmin-2 OS=Mus musculus OX=10090 GN=Palm2 PE=1 SV=1	PALM2_MOUSE	Palm2	42 kDa	Mus musculus	0	2	0	0	0	0	0	0	7	0	0	0
904	Polypyrimidine tract-binding protein 1 OS=Mus musculus OX=10090 GN=Ptbp1 PE=1 SV=2	PTBP1_MOUSE	Ptbp1	56 kDa	Mus musculus	0	2	0	0	0	0	0	0	5	0	0	0
1349	26S proteasome non-ATPase regulatory subunit 5 OS=Mus musculus OX=10090 GN=Psmd5 PE=1 SV=4	PSMD5_MOUSE	Psmd5	56 kDa	Mus musculus	0	0	2	0	0	0	0	0	5	0	0	0
1380	ER membrane protein complex subunit 8 OS=Mus musculus OX=10090 GN=Emc8 PE=1 SV=1	EMC8_MOUSE	Emc8	23 kDa	Mus musculus	0	0	2	0	0	0	0	0	5	0	0	0
1393	Ubiquitin-fold modifier 1 OS=Mus musculus OX=10090 GN=Ufm1 PE=1 SV=1	UFM1_MOUSE	Ufm1	9 kDa	Mus musculus	2	0	0	0	0	0	0	0	4	0	0	0
1195	Activating signal cointegrator 1 complex subunit 3 OS=Mus musculus OX=10090 GN=Ascc3 PE=1 SV=1	ASCC3_MOUSE	Ascc3	251 kDa	Mus musculus	0	0	2	0	0	0	0	0	4	0	0	0
913	RalBP1-associated Eps domain-containing protein 1 OS=Mus musculus OX=10090 GN=Reps1 PE=1 SV=2	REPS1_MOUSE	Reps1	87 kDa	Mus musculus	0	2	0	0	0	0	0	0	4	0	0	0
1152	Taperin OS=Mus musculus OX=10090 GN=Tprn PE=1 SV=1	TPRN_MOUSE	Tprn	80 kDa	Mus musculus	0	0	0	0	0	2	0	4	0	0	0	0
1419	Cellular tumor antigen p53 OS=Mus musculus OX=10090 GN=Tp53 PE=1 SV=4	P53_MOUSE	Tp53	43 kDa	Mus musculus	2	0	0	0	0	0	0	3	0	0	0	0
927	Exosome RNA helicase MTR4 OS=Mus musculus OX=10090 GN=Mtrex PE=1 SV=1	MTREX_MOUSE	Mtrex	118 kDa	Mus musculus	0	2	0	0	0	0	0	0	3	0	0	0
1174	Activated CDC42 kinase 1 OS=Mus musculus OX=10090 GN=Tnk2 PE=1 SV=2	ACK1_MOUSE	Tnk2	117 kDa	Mus musculus	0	0	2	0	0	0	3	0	0	0	0	0
1224	Glutathione reductase, mitochondrial OS=Mus musculus OX=10090 GN=Gsr PE=1 SV=3	GSHR_MOUSE	Gsr	54 kDa	Mus musculus	0	0	2	0	0	0	0	0	3	0	0	0
1249	SEC14-like protein 1 OS=Mus musculus OX=10090 GN=Sec14l1 PE=1 SV=1	S14L1_MOUSE	Sec14l1	81 kDa	Mus musculus	0	0	2	0	0	0	3	0	0	0	0	0
916	Thioredoxin domain-containing protein 5 OS=Mus musculus OX=10090 GN=Txndc5 PE=1 SV=2	TXND5_MOUSE	Txndc5	46 kDa	Mus musculus	0	2	0	0	0	0	0	0	3	0	0	0
867	Cell division cycle protein 23 homolog OS=Mus musculus OX=10090 GN=Cdc23 PE=1 SV=2	CDC23_MOUSE	Cdc23	69 kDa	Mus musculus	0	2	0	0	0	0	0	3	0	0	0	0
1186	Adenylosuccinate synthetase isozyme 2 OS=Mus musculus OX=10090 GN=Adss PE=1 SV=2	PURA2_MOUSE	Adss	50 kDa	Mus musculus	0	0	0	0	0	2	0	0	3	0	0	0
1403	RNA-binding protein FUS OS=Mus musculus OX=10090 GN=Fus PE=1 SV=1	FUS_MOUSE	Fus	53 kDa	Mus musculus	2	0	0	0	0	0	0	0	2	0	0	0
1053	Protein FAM49B OS=Mus musculus OX=10090 GN=Fam49b PE=1 SV=1	FA49B_MOUSE	Fam49b	37 kDa	Mus musculus	0	0	2	0	0	0	2	0	0	0	0	0
1102	Prefoldin subunit 5 OS=Mus musculus OX=10090 GN=Pfdn5 PE=1 SV=1	PFD5_MOUSE	Pfdn5	17 kDa	Mus musculus	0	0	2	0	0	0	0	0	2	0	0	0
1142	Endoribonuclease Dicer OS=Mus musculus OX=10090 GN=Dicer1 PE=1 SV=3	DICER_MOUSE	Dicer1	217 kDa	Mus musculus	0	0	2	0	0	0	0	0	2	0	0	0
1196	Proteasome subunit beta type-1 OS=Mus musculus OX=10090 GN=Psmb1 PE=1 SV=1	PSB1_MOUSE	Psmb1	26 kDa	Mus musculus	0	0	2	0	0	0	0	0	2	0	0	0
1225	Xaa-Pro dipeptidase OS=Mus musculus OX=10090 GN=Pepd PE=1 SV=3	PEPD_MOUSE	Pepd	55 kDa	Mus musculus	0	0	2	0	0	0	0	2	0	0	0	0
1258	CCR4-NOT transcription complex subunit 3 OS=Mus musculus OX=10090 GN=Cnot3 PE=1 SV=1	CNOT3_MOUSE	Cnot3	82 kDa	Mus musculus	0	0	2	0	0	0	0	0	2	0	0	0
1262	Hsp70-binding protein 1 OS=Mus musculus OX=10090 GN=Hspbp1 PE=1 SV=1	HPBP1_MOUSE	Hspbp1	39 kDa	Mus musculus	0	0	2	0	0	0	0	0	2	0	0	0
900	PAS domain-containing serine/threonine-protein kinase OS=Mus musculus OX=10090 GN=Pask PE=1 SV=3	PASK_MOUSE	Pask	151 kDa	Mus musculus	0	2	0	0	0	0	0	0	2	0	0	0
925	Spartin OS=Mus musculus OX=10090 GN=Spart PE=1 SV=1	SPART_MOUSE	Spart	73 kDa	Mus musculus	0	2	0	0	0	0	0	2	0	0	0	0
1321	Protein FAM114A2 OS=Mus musculus OX=10090 GN=Fam114a2 PE=1 SV=2	F1142_MOUSE	Fam114a2	54 kDa	Mus musculus	0	0	2	0	0	0	0	0	2	0	0	0
1359	High affinity cationic amino acid transporter 1 OS=Mus musculus OX=10090 GN=Slc7a1 PE=1 SV=1	CTR1_MOUSE	Slc7a1	67 kDa	Mus musculus	0	0	2	0	0	0	0	0	2	0	0	0
1203	Histone H3.1 OS=Mus musculus OX=10090 GN=Hist1h3a PE=1 SV=2	H31_MOUSE	Hist1h3a	15 kDa	Mus musculus	0	0	0	0	2	0	0	2	0	0	0	0
1253	Gamma-tubulin complex component 2 OS=Mus musculus OX=10090 GN=Tubgcp2 PE=1 SV=2	GCP2_MOUSE	Tubgcp2	103 kDa	Mus musculus	0	0	0	0	2	0	0	2	0	0	0	0
1395	Inter alpha-trypsin inhibitor, heavy chain 4 OS=Mus musculus OX=10090 GN=Itih4 PE=1 SV=2	ITIH4_MOUSE	Itih4	105 kDa	Mus musculus	2	0	0	0	0	0	0	0	0	0	0	0
1398	Fatty aldehyde dehydrogenase OS=Mus musculus OX=10090 GN=Aldh3a2 PE=1 SV=2	AL3A2_MOUSE	Aldh3a2	54 kDa	Mus musculus	2	0	0	0	0	0	0	0	0	0	0	0
1415	Calpain small subunit 1 OS=Mus musculus OX=10090 GN=Capns1 PE=1 SV=1	CPNS1_MOUSE	Capns1	28 kDa	Mus musculus	2	0	0	0	0	0	0	0	0	0	0	0
1397	2-aminoethanethiol dioxygenase OS=Mus musculus OX=10090 GN=Ado PE=1 SV=2	AEDO_MOUSE	Ado	28 kDa	Mus musculus	2	0	0	0	0	0	0	0	0	0	0	0
1412	RNA transcription, translation and transport factor protein OS=Mus musculus OX=10090 GN=RTRAF PE=1 SV=1	RTRAF_MOUSE	RTRAF	28 kDa	Mus musculus	2	0	0	0	0	0	0	0	0	0	0	0
1006	Focal adhesion kinase 1 OS=Mus musculus OX=10090 GN=Ptk2 PE=1 SV=4	FAK1_MOUSE	Ptk2	119 kDa	Mus musculus	0	0	2	0	0	0	0	0	0	0	0	0
1014	E3 ubiquitin-protein ligase RNF181 OS=Mus musculus OX=10090 GN=Rnf181 PE=1 SV=1	RN181_MOUSE	Rnf181	19 kDa	Mus musculus	0	0	2	0	0	0	0	0	0	0	0	0
873	Kinesin-like protein KIF7 OS=Mus musculus OX=10090 GN=Kif7 PE=1 SV=1	KIF7_MOUSE	Kif7	152 kDa	Mus musculus	0	2	0	0	0	0	0	0	0	0	0	0
1119	Ankycorbin OS=Mus musculus OX=10090 GN=Rai14 PE=1 SV=1	RAI14_MOUSE	Rai14	109 kDa	Mus musculus	0	0	2	0	0	0	0	0	0	0	0	0
1129	Hermansky-Pudlak syndrome 5 protein homolog OS=Mus musculus OX=10090 GN=Hps5 PE=1 SV=2	HPS5_MOUSE	Hps5	126 kDa	Mus musculus	0	0	2	0	0	0	0	0	0	0	0	0
1175	Serine/threonine-protein kinase MRCK alpha OS=Mus musculus OX=10090 GN=Cdc42bpa PE=1 SV=2	MRCKA_MOUSE	Cdc42bpa	196 kDa	Mus musculus	0	0	2	0	0	0	0	0	0	0	0	0
1197	Cyclin-dependent kinase 2 OS=Mus musculus OX=10090 GN=Cdk2 PE=1 SV=2	CDK2_MOUSE	Cdk2	39 kDa	Mus musculus	0	0	2	0	0	0	0	0	0	0	0	0
1244	Glutaredoxin-3 OS=Mus musculus OX=10090 GN=Glrx3 PE=1 SV=1	GLRX3_MOUSE	Glrx3	38 kDa	Mus musculus	0	0	2	0	0	0	0	0	0	0	0	0
859	Succinate--CoA ligase [GDP-forming] subunit beta, mitochondrial OS=Mus musculus OX=10090 GN=Suclg2 PE=1 SV=3	SUCB2_MOUSE	Suclg2	47 kDa	Mus musculus	0	2	0	0	0	0	0	0	0	0	0	0
1273	Influenza virus NS1A-binding protein homolog OS=Mus musculus OX=10090 GN=Ivns1abp PE=1 SV=2	NS1BP_MOUSE	Ivns1abp	72 kDa	Mus musculus	0	0	2	0	0	0	0	0	0	0	0	0
937	Rho guanine nucleotide exchange factor 12 OS=Mus musculus OX=10090 GN=Arhgef12 PE=1 SV=2	ARHGC_MOUSE	Arhgef12	172 kDa	Mus musculus	0	2	0	0	0	0	0	0	0	0	0	0
1295	Myotubularin-related protein 12 OS=Mus musculus OX=10090 GN=Mtmr12 PE=1 SV=2	MTMRC_MOUSE	Mtmr12	86 kDa	Mus musculus	0	0	2	0	0	0	0	0	0	0	0	0
924	Prostaglandin G/H synthase 1 OS=Mus musculus OX=10090 GN=Ptgs1 PE=1 SV=1	PGH1_MOUSE	Ptgs1	69 kDa	Mus musculus	0	2	0	0	0	0	0	0	0	0	0	0
1319	Lysine-specific demethylase 3A OS=Mus musculus OX=10090 GN=Kdm3a PE=1 SV=1	KDM3A_MOUSE	Kdm3a	148 kDa	Mus musculus	0	0	2	0	0	0	0	0	0	0	0	0
1322	Choline/ethanolamine kinase OS=Mus musculus OX=10090 GN=Chkb PE=1 SV=3	CHKB_MOUSE	Chkb	45 kDa	Mus musculus	0	0	2	0	0	0	0	0	0	0	0	0
874	Mitogen-activated protein kinase kinase kinase 5 OS=Mus musculus OX=10090 GN=Map3k5 PE=1 SV=3	M3K5_MOUSE	Map3k5	155 kDa	Mus musculus	0	2	0	0	0	0	0	0	0	0	0	0
1340	Malate dehydrogenase, cytoplasmic OS=Mus musculus OX=10090 GN=Mdh1 PE=1 SV=3	MDHC_MOUSE	Mdh1	37 kDa	Mus musculus	0	0	2	0	0	0	0	0	0	0	0	0
879	Ras-related protein Rab-11A OS=Mus musculus OX=10090 GN=Rab11a PE=1 SV=3	RB11A_MOUSE	Rab11a	24 kDa	Mus musculus	0	2	0	0	0	0	0	0	0	0	0	0
940	Importin-8 OS=Mus musculus OX=10090 GN=Ipo8 PE=1 SV=3	IPO8_MOUSE	Ipo8	117 kDa	Mus musculus	0	2	0	0	0	0	0	0	0	0	0	0
1357	Myotubularin-related protein 9 OS=Mus musculus OX=10090 GN=Mtmr9 PE=1 SV=2	MTMR9_MOUSE	Mtmr9	63 kDa	Mus musculus	0	0	2	0	0	0	0	0	0	0	0	0
1369	Exocyst complex component 6 OS=Mus musculus OX=10090 GN=Exoc6 PE=1 SV=2	EXOC6_MOUSE	Exoc6	93 kDa	Mus musculus	0	0	2	0	0	0	0	0	0	0	0	0
1384	BMP-binding endothelial regulator protein OS=Mus musculus OX=10090 GN=Bmper PE=1 SV=1	BMPER_MOUSE	Bmper	76 kDa	Mus musculus	0	0	2	0	0	0	0	0	0	0	0	0
926	Serine/threonine-protein phosphatase 6 regulatory ankyrin repeat subunit A OS=Mus musculus OX=10090 GN=Ankrd28 PE=1 SV=1	ANR28_MOUSE	Ankrd28	113 kDa	Mus musculus	0	2	0	0	0	0	0	0	0	0	0	0
1052	Tight junction-associated protein 1 OS=Mus musculus OX=10090 GN=Tjap1 PE=1 SV=1	TJAP1_MOUSE	Tjap1	59 kDa	Mus musculus	0	0	0	0	0	2	0	0	0	0	0	0
1181	NHP2-like protein 1 OS=Mus musculus OX=10090 GN=Snu13 PE=1 SV=4	NH2L1_MOUSE	Snu13	14 kDa	Mus musculus	0	0	0	0	2	0	0	0	0	0	0	0
1269	Copper homeostasis protein cutC homolog OS=Mus musculus OX=10090 GN=Cutc PE=1 SV=1	CUTC_MOUSE	Cutc	29 kDa	Mus musculus	0	0	0	0	2	0	0	0	0	0	0	0
1132	ATP synthase subunit d, mitochondrial OS=Mus musculus OX=10090 GN=Atp5pd PE=1 SV=3	ATP5H_MOUSE	Atp5pd	19 kDa	Mus musculus	0	0	3	0	0	0	2	3	3	0	2	0
1113	mRNA cap guanine-N7 methyltransferase OS=Mus musculus OX=10090 GN=Rnmt PE=1 SV=1	MCES_MOUSE	Rnmt	53 kDa	Mus musculus	0	0	3	0	0	0	6	3	5	0	0	0
1131	E3 ubiquitin-protein ligase ARIH1 OS=Mus musculus OX=10090 GN=Arih1 PE=1 SV=3	ARI1_MOUSE	Arih1	64 kDa	Mus musculus	0	0	3	0	0	0	4	5	3	0	0	0
1026	Immunoglobulin-binding protein 1 OS=Mus musculus OX=10090 GN=Igbp1 PE=1 SV=1	IGBP1_MOUSE	Igbp1	39 kDa	Mus musculus	0	0	3	0	0	0	2	2	7	0	0	0
1178	Mixed lineage kinase domain-like protein OS=Mus musculus OX=10090 GN=Mlkl PE=1 SV=1	MLKL_MOUSE	Mlkl	54 kDa	Mus musculus	0	0	3	0	0	0	3	2	3	0	0	0
1136	ATP-binding cassette sub-family F member 3 OS=Mus musculus OX=10090 GN=Abcf3 PE=1 SV=1	ABCF3_MOUSE	Abcf3	80 kDa	Mus musculus	0	0	3	0	0	0	9	5	0	0	0	0
1123	Glucocorticoid receptor OS=Mus musculus OX=10090 GN=Nr3c1 PE=1 SV=1	GCR_MOUSE	Nr3c1	86 kDa	Mus musculus	0	0	3	0	0	0	0	5	5	0	0	0
1041	Ectopic P granules protein 5 homolog OS=Mus musculus OX=10090 GN=Epg5 PE=1 SV=2	EPG5_MOUSE	Epg5	291 kDa	Mus musculus	0	0	3	0	0	0	0	3	6	0	0	0
835	Telomerase-binding protein EST1A OS=Mus musculus OX=10090 GN=Smg6 PE=1 SV=1	EST1A_MOUSE	Smg6	161 kDa	Mus musculus	0	3	0	0	0	0	0	3	6	0	0	0
1247	m-AAA protease-interacting protein 1, mitochondrial OS=Mus musculus OX=10090 GN=Maip1 PE=1 SV=1	MAIP1_MOUSE	Maip1	33 kDa	Mus musculus	0	0	3	0	0	0	0	4	3	0	0	0
979	cAMP-dependent protein kinase type I-alpha regulatory subunit OS=Mus musculus OX=10090 GN=Prkar1a PE=1 SV=3	KAP0_MOUSE	Prkar1a	43 kDa	Mus musculus	0	0	3	0	0	0	0	2	7	0	0	0
1172	Protein RER1 OS=Mus musculus OX=10090 GN=Rer1 PE=1 SV=1	RER1_MOUSE	Rer1	23 kDa	Mus musculus	0	0	3	0	0	0	2	0	6	0	0	0
1075	Brefeldin A-inhibited guanine nucleotide-exchange protein 2 OS=Mus musculus OX=10090 GN=Arfgef2 PE=1 SV=1	BIG2_MOUSE	Arfgef2	202 kDa	Mus musculus	0	0	3	0	0	0	0	2	5	0	0	0
991	COMM domain-containing protein 3 OS=Mus musculus OX=10090 GN=Commd3 PE=1 SV=1	COMD3_MOUSE	Commd3	22 kDa	Mus musculus	0	0	3	0	0	0	0	4	2	0	0	0
1166	Serine/threonine-protein phosphatase 4 regulatory subunit 2 OS=Mus musculus OX=10090 GN=Ppp4r2 PE=1 SV=1	PP4R2_MOUSE	Ppp4r2	46 kDa	Mus musculus	0	0	3	0	0	0	0	2	4	0	0	0
1424	Phosphatidylinositide phosphatase SAC2 OS=Mus musculus OX=10090 GN=Inpp5f PE=1 SV=1	SAC2_MOUSE	Inpp5f	128 kDa	Mus musculus	3	0	0	0	0	0	2	0	0	0	0	3
1435	RAF proto-oncogene serine/threonine-protein kinase OS=Mus musculus OX=10090 GN=Raf1 PE=1 SV=2	RAF1_MOUSE	Raf1	73 kDa	Mus musculus	3	0	0	0	0	0	3	0	0	0	0	2
1148	Arf-GAP with Rho-GAP domain, ANK repeat and PH domain-containing protein 1 OS=Mus musculus OX=10090 GN=Arap1 PE=1 SV=2	ARAP1_MOUSE	Arap1	162 kDa	Mus musculus	0	0	3	0	0	0	2	2	0	0	0	0
1013	Sorting nexin-5 OS=Mus musculus OX=10090 GN=Snx5 PE=1 SV=1	SNX5_MOUSE	Snx5	47 kDa	Mus musculus	0	0	0	0	0	3	0	2	2	0	0	0
1092	GTP-binding protein Rheb OS=Mus musculus OX=10090 GN=Rheb PE=1 SV=1	RHEB_MOUSE	Rheb	20 kDa	Mus musculus	0	0	3	0	0	0	0	0	9	0	0	0
1021	Pre-rRNA-processing protein TSR1 homolog OS=Mus musculus OX=10090 GN=Tsr1 PE=1 SV=1	TSR1_MOUSE	Tsr1	92 kDa	Mus musculus	0	0	3	0	0	0	0	0	8	0	0	0
1062	Rabankyrin-5 OS=Mus musculus OX=10090 GN=Ankfy1 PE=1 SV=2	ANFY1_MOUSE	Ankfy1	129 kDa	Mus musculus	0	0	3	0	0	0	0	0	8	0	0	0
766	TBC1 domain family member 24 OS=Mus musculus OX=10090 GN=Tbc1d24 PE=1 SV=2	TBC24_MOUSE	Tbc1d24	63 kDa	Mus musculus	0	3	0	0	0	0	0	5	0	0	0	0
1121	Synaptic functional regulator FMR1 OS=Mus musculus OX=10090 GN=Fmr1 PE=1 SV=1	FMR1_MOUSE	Fmr1	69 kDa	Mus musculus	0	0	3	0	0	0	0	5	0	0	0	0
1299	Homeodomain-interacting protein kinase 3 OS=Mus musculus OX=10090 GN=Hipk3 PE=1 SV=3	HIPK3_MOUSE	Hipk3	130 kDa	Mus musculus	0	0	3	0	0	0	0	0	5	0	0	0
1445	Protein-glutamine gamma-glutamyltransferase 2 OS=Mus musculus OX=10090 GN=Tgm2 PE=1 SV=4	TGM2_MOUSE	Tgm2	77 kDa	Mus musculus	3	0	0	0	0	0	4	0	0	0	0	0
1073	Kinesin-like protein KIF15 OS=Mus musculus OX=10090 GN=Kif15 PE=1 SV=1	KIF15_MOUSE	Kif15	160 kDa	Mus musculus	0	0	3	0	0	0	0	0	4	0	0	0
1169	Unconventional myosin-X OS=Mus musculus OX=10090 GN=Myo10 PE=1 SV=1	MYO10_MOUSE	Myo10	237 kDa	Mus musculus	0	0	3	0	0	0	0	0	4	0	0	0
1237	COMM domain-containing protein 9 OS=Mus musculus OX=10090 GN=Commd9 PE=1 SV=3	COMD9_MOUSE	Commd9	22 kDa	Mus musculus	0	0	3	0	0	0	0	0	4	0	0	0
1427	THO complex subunit 4 OS=Mus musculus OX=10090 GN=Alyref PE=1 SV=3	THOC4_MOUSE	Alyref	27 kDa	Mus musculus	3	0	0	0	0	0	0	0	0	0	0	3
1442	Pericentriolar material 1 protein OS=Mus musculus OX=10090 GN=Pcm1 PE=1 SV=2	PCM1_MOUSE	Pcm1	229 kDa	Mus musculus	3	0	0	0	0	0	0	0	3	0	0	0
1051	Isoaspartyl peptidase/L-asparaginase OS=Mus musculus OX=10090 GN=Asrgl1 PE=1 SV=1	ASGL1_MOUSE	Asrgl1	34 kDa	Mus musculus	0	0	3	0	0	0	0	3	0	0	0	0
1086	Trafficking protein particle complex subunit 11 OS=Mus musculus OX=10090 GN=Trappc11 PE=1 SV=1	TPC11_MOUSE	Trappc11	128 kDa	Mus musculus	0	0	3	0	0	0	0	0	3	0	0	0
1117	Calcium homeostasis endoplasmic reticulum protein OS=Mus musculus OX=10090 GN=Cherp PE=1 SV=1	CHERP_MOUSE	Cherp	106 kDa	Mus musculus	0	0	3	0	0	0	0	0	3	0	0	0
1192	Pleckstrin homology domain-containing family G member 5 OS=Mus musculus OX=10090 GN=Plekhg5 PE=1 SV=1	PKHG5_MOUSE	Plekhg5	119 kDa	Mus musculus	0	0	3	0	0	0	0	0	3	0	0	0
1226	2-amino-3-ketobutyrate coenzyme A ligase, mitochondrial OS=Mus musculus OX=10090 GN=Gcat PE=1 SV=2	KBL_MOUSE	Gcat	45 kDa	Mus musculus	0	0	3	0	0	0	3	0	0	0	0	0
1433	UHRF1-binding protein 1-like OS=Mus musculus OX=10090 GN=Uhrf1bp1l PE=1 SV=2	UH1BL_MOUSE	Uhrf1bp1l	162 kDa	Mus musculus	3	0	0	0	0	0	0	0	2	0	0	0
1422	Sorting nexin-8 OS=Mus musculus OX=10090 GN=Snx8 PE=1 SV=1	SNX8_MOUSE	Snx8	52 kDa	Mus musculus	3	0	0	0	0	0	2	0	0	0	0	0
962	Dystonin OS=Mus musculus OX=10090 GN=Dst PE=1 SV=2	DYST_MOUSE	Dst	834 kDa	Mus musculus	0	0	3	0	0	0	0	0	2	0	0	0
836	BAG family molecular chaperone regulator 4 OS=Mus musculus OX=10090 GN=Bag4 PE=1 SV=2	BAG4_MOUSE	Bag4	49 kDa	Mus musculus	0	3	0	0	0	0	0	0	2	0	0	0
1275	Probable ATP-dependent RNA helicase DDX20 OS=Mus musculus OX=10090 GN=Ddx20 PE=1 SV=2	DDX20_MOUSE	Ddx20	92 kDa	Mus musculus	0	0	3	0	0	0	0	0	2	0	0	0
1288	CDK2-associated and cullin domain-containing protein 1 OS=Mus musculus OX=10090 GN=Cacul1 PE=2 SV=1	CACL1_MOUSE	Cacul1	42 kDa	Mus musculus	0	0	3	0	0	0	0	0	2	0	0	0
1306	Importin subunit alpha-1 OS=Mus musculus OX=10090 GN=Kpna2 PE=1 SV=2	IMA1_MOUSE	Kpna2	58 kDa	Mus musculus	0	0	3	0	0	0	0	0	2	0	0	0
1342	Low-density lipoprotein receptor OS=Mus musculus OX=10090 GN=Ldlr PE=1 SV=2	LDLR_MOUSE	Ldlr	95 kDa	Mus musculus	0	0	3	0	0	0	2	0	0	0	0	0
1205	Bleomycin hydrolase OS=Mus musculus OX=10090 GN=Blmh PE=1 SV=1	BLMH_MOUSE	Blmh	53 kDa	Mus musculus	0	0	0	0	0	3	0	0	0	2	0	0
1184	Proteasome subunit beta type-5 OS=Mus musculus OX=10090 GN=Psmb5 PE=1 SV=3	PSB5_MOUSE	Psmb5	29 kDa	Mus musculus	0	0	0	0	0	3	0	0	2	0	0	0
1434	Inter-alpha-trypsin inhibitor heavy chain H2 OS=Mus musculus OX=10090 GN=Itih2 PE=1 SV=1	ITIH2_MOUSE	Itih2	106 kDa	Mus musculus	3	0	0	0	0	0	0	0	0	0	0	0
1431	High mobility group protein B2 OS=Mus musculus OX=10090 GN=Hmgb2 PE=1 SV=3	HMGB2_MOUSE	Hmgb2	24 kDa	Mus musculus	3	0	0	0	0	0	0	0	0	0	0	0
1429	Transcription factor BTF3 OS=Mus musculus OX=10090 GN=Btf3 PE=1 SV=3	BTF3_MOUSE	Btf3	22 kDa	Mus musculus	3	0	0	0	0	0	0	0	0	0	0	0
764	Cullin-7 OS=Mus musculus OX=10090 GN=Cul7 PE=1 SV=2	CUL7_MOUSE	Cul7	192 kDa	Mus musculus	0	3	0	0	0	0	0	0	0	0	0	0
1089	Transport and Golgi organization protein 1 homolog OS=Mus musculus OX=10090 GN=Mia3 PE=1 SV=2	TGO1_MOUSE	Mia3	214 kDa	Mus musculus	0	0	3	0	0	0	0	0	0	0	0	0
1143	Basic leucine zipper and W2 domain-containing protein 1 OS=Mus musculus OX=10090 GN=Bzw1 PE=1 SV=1	BZW1_MOUSE	Bzw1	48 kDa	Mus musculus	0	0	3	0	0	0	0	0	0	0	0	0
1144	Alpha-ketoglutarate-dependent dioxygenase alkB homolog 3 OS=Mus musculus OX=10090 GN=Alkbh3 PE=1 SV=1	ALKB3_MOUSE	Alkbh3	33 kDa	Mus musculus	0	0	3	0	0	0	0	0	0	0	0	0
1180	ARF GTPase-activating protein GIT2 OS=Mus musculus OX=10090 GN=Git2 PE=1 SV=2	GIT2_MOUSE	Git2	79 kDa	Mus musculus	0	0	3	0	0	0	0	0	0	0	0	0
783	Poly [ADP-ribose] polymerase 1 OS=Mus musculus OX=10090 GN=Parp1 PE=1 SV=3	PARP1_MOUSE	Parp1	113 kDa	Mus musculus	0	3	0	0	0	0	0	0	0	0	0	0
846	RAB6A-GEF complex partner protein 1 OS=Mus musculus OX=10090 GN=Ric1 PE=1 SV=2	RIC1_MOUSE	Ric1	159 kDa	Mus musculus	0	3	0	0	0	0	0	0	0	0	0	0
1250	Interferon regulatory factor 2-binding protein 1 OS=Mus musculus OX=10090 GN=Irf2bp1 PE=1 SV=2	I2BP1_MOUSE	Irf2bp1	62 kDa	Mus musculus	0	0	3	0	0	0	0	0	0	0	0	0
833	Phosphopantothenoylcysteine decarboxylase OS=Mus musculus OX=10090 GN=Ppcdc PE=1 SV=1	COAC_MOUSE	Ppcdc	22 kDa	Mus musculus	0	3	0	0	0	0	0	0	0	0	0	0
1317	Ubiquitin-conjugating enzyme E2 variant 1 OS=Mus musculus OX=10090 GN=Ube2v1 PE=1 SV=1	UB2V1_MOUSE	Ube2v1	16 kDa	Mus musculus	0	0	3	0	0	0	0	0	0	0	0	0
1318	Coiled-coil domain-containing protein R3HCC1L OS=Mus musculus OX=10090 GN=R3hcc1l PE=1 SV=1	R3HCL_MOUSE	R3hcc1l	84 kDa	Mus musculus	0	0	3	0	0	0	0	0	0	0	0	0
1323	14-3-3 protein gamma OS=Mus musculus OX=10090 GN=Ywhag PE=1 SV=2	1433G_MOUSE	Ywhag	28 kDa	Mus musculus	0	0	3	0	0	0	0	0	0	0	0	0
1344	Ubiquitin conjugation factor E4 A OS=Mus musculus OX=10090 GN=Ube4a PE=1 SV=1	UBE4A_MOUSE	Ube4a	118 kDa	Mus musculus	0	0	3	0	0	0	0	0	0	0	0	0
1363	26S proteasome non-ATPase regulatory subunit 11 OS=Mus musculus OX=10090 GN=Psmd11 PE=1 SV=3	PSD11_MOUSE	Psmd11	47 kDa	Mus musculus	0	0	3	0	0	0	0	0	0	0	0	0
1370	Transmembrane emp24 domain-containing protein 2 OS=Mus musculus OX=10090 GN=Tmed2 PE=1 SV=1	TMED2_MOUSE	Tmed2	23 kDa	Mus musculus	0	0	3	0	0	0	0	0	0	0	0	0
1382	GTPase NRas OS=Mus musculus OX=10090 GN=Nras PE=1 SV=1	RASN_MOUSE	Nras	21 kDa	Mus musculus	0	0	3	0	0	0	0	0	0	0	0	0
1387	Ufm1-specific protease 1 OS=Mus musculus OX=10090 GN=Ufsp1 PE=1 SV=1	UFSP1_MOUSE	Ufsp1	23 kDa	Mus musculus	0	0	3	0	0	0	0	0	0	0	0	0
1221	Tubulin gamma-1 chain OS=Mus musculus OX=10090 GN=Tubg1 PE=1 SV=1	TBG1_MOUSE	Tubg1	51 kDa	Mus musculus	0	0	0	0	0	3	0	0	0	0	0	0
1256	Filaggrin-2 OS=Mus musculus OX=10090 GN=Flg2 PE=1 SV=2	FILA2_MOUSE	Flg2	251 kDa	Mus musculus	0	0	0	0	0	3	0	0	0	0	0	0
1264	DDB1- and CUL4-associated factor 11 OS=Mus musculus OX=10090 GN=Dcaf11 PE=1 SV=1	DCA11_MOUSE	Dcaf11	62 kDa	Mus musculus	0	0	0	0	3	0	0	0	0	0	0	0
1345	Keratin, type II cuticular Hb2 OS=Mus musculus OX=10090 GN=Krt82 PE=1 SV=2	KRT82_MOUSE	Krt82	57 kDa	Mus musculus	0	0	0	0	3	0	0	0	0	0	0	0
1043	ATP synthase subunit O, mitochondrial OS=Mus musculus OX=10090 GN=Atp5po PE=1 SV=1	ATPO_MOUSE	Atp5po	23 kDa	Mus musculus	0	0	4	0	0	0	5	4	3	4	5	2
988	Thrombospondin-1 OS=Mus musculus OX=10090 GN=Thbs1 PE=1 SV=1	TSP1_MOUSE	Thbs1	130 kDa	Mus musculus	0	0	4	0	0	0	10	10	12	0	7	4
992	Heterogeneous nuclear ribonucleoprotein U-like protein 2 OS=Mus musculus OX=10090 GN=Hnrnpul2 PE=1 SV=2	HNRL2_MOUSE	Hnrnpul2	85 kDa	Mus musculus	0	0	0	0	0	4	3	7	4	0	0	0
1454	CREB-regulated transcription coactivator 3 OS=Mus musculus OX=10090 GN=Crtc3 PE=1 SV=2	CRTC3_MOUSE	Crtc3	67 kDa	Mus musculus	4	0	0	0	0	0	4	4	4	0	0	0
727	Vacuolar protein sorting-associated protein 4A OS=Mus musculus OX=10090 GN=Vps4a PE=1 SV=1	VPS4A_MOUSE	Vps4a	49 kDa	Mus musculus	0	4	0	0	0	0	3	2	3	0	0	0
1099	PAN2-PAN3 deadenylation complex catalytic subunit Pan2 OS=Mus musculus OX=10090 GN=Pan2 PE=1 SV=1	PAN2_MOUSE	Pan2	135 kDa	Mus musculus	0	0	4	0	0	0	0	6	7	0	0	0
747	Costars family protein ABRACL OS=Mus musculus OX=10090 GN=Abracl PE=1 SV=1	ABRAL_MOUSE	Abracl	9 kDa	Mus musculus	0	4	0	0	0	0	0	0	0	5	0	4
1212	Acyl-protein thioesterase 2 OS=Mus musculus OX=10090 GN=Lypla2 PE=1 SV=1	LYPA2_MOUSE	Lypla2	25 kDa	Mus musculus	0	0	4	0	0	0	0	4	4	0	0	0
1107	Transforming growth factor beta-1-induced transcript 1 protein OS=Mus musculus OX=10090 GN=Tgfb1i1 PE=1 SV=2	TGFI1_MOUSE	Tgfb1i1	50 kDa	Mus musculus	0	0	2	0	2	0	3	0	2	0	2	0
717	Phosphorylase b kinase regulatory subunit beta OS=Mus musculus OX=10090 GN=Phkb PE=1 SV=1	KPBB_MOUSE	Phkb	124 kDa	Mus musculus	0	4	0	0	0	0	0	2	6	0	0	0
1116	tRNA-specific adenosine deaminase 2 OS=Mus musculus OX=10090 GN=Adat2 PE=1 SV=1	ADAT2_MOUSE	Adat2	21 kDa	Mus musculus	0	0	4	0	0	0	0	2	5	0	0	0
1125	Clathrin interactor 1 OS=Mus musculus OX=10090 GN=Clint1 PE=1 SV=2	EPN4_MOUSE	Clint1	69 kDa	Mus musculus	0	0	4	0	0	0	3	0	3	0	0	0
1162	Guanine nucleotide exchange factor MSS4 OS=Mus musculus OX=10090 GN=Rabif PE=1 SV=1	MSS4_MOUSE	Rabif	14 kDa	Mus musculus	0	0	4	0	0	0	0	3	3	0	0	0
742	ATP-dependent zinc metalloprotease YME1L1 OS=Mus musculus OX=10090 GN=Yme1l1 PE=1 SV=1	YMEL1_MOUSE	Yme1l1	80 kDa	Mus musculus	0	4	0	0	0	0	2	4	0	0	0	0
1198	Interleukin-1 receptor-associated kinase 4 OS=Mus musculus OX=10090 GN=Irak4 PE=1 SV=1	IRAK4_MOUSE	Irak4	51 kDa	Mus musculus	0	0	4	0	0	0	0	2	4	0	0	0
1158	Serine/threonine-protein kinase ULK1 OS=Mus musculus OX=10090 GN=Ulk1 PE=1 SV=1	ULK1_MOUSE	Ulk1	112 kDa	Mus musculus	0	0	4	0	0	0	2	0	3	0	0	0
1216	Nuclear-interacting partner of ALK OS=Mus musculus OX=10090 GN=Zc3hc1 PE=1 SV=1	NIPA_MOUSE	Zc3hc1	55 kDa	Mus musculus	0	0	4	0	0	0	3	0	2	0	0	0
1071	FAS-associated factor 2 OS=Mus musculus OX=10090 GN=Faf2 PE=1 SV=2	FAF2_MOUSE	Faf2	52 kDa	Mus musculus	0	0	2	2	0	0	0	4	2	0	0	0
739	Band 4.1-like protein 2 OS=Mus musculus OX=10090 GN=Epb41l2 PE=1 SV=2	E41L2_MOUSE	Epb41l2	110 kDa	Mus musculus	0	4	0	0	0	0	0	0	10	0	0	0
1267	Interferon regulatory factor 2-binding protein 2 OS=Mus musculus OX=10090 GN=Irf2bp2 PE=1 SV=1	I2BP2_MOUSE	Irf2bp2	59 kDa	Mus musculus	0	0	4	0	0	0	0	0	5	0	0	0
942	Integrin-linked protein kinase OS=Mus musculus OX=10090 GN=Ilk PE=1 SV=2	ILK_MOUSE	Ilk	51 kDa	Mus musculus	2	2	0	0	0	0	0	2	2	0	0	0
941	Probable ATP-dependent RNA helicase DDX6 OS=Mus musculus OX=10090 GN=Ddx6 PE=1 SV=1	DDX6_MOUSE	Ddx6	54 kDa	Mus musculus	2	2	0	0	0	0	0	2	2	0	0	0
1406	Glycylpeptide N-tetradecanoyltransferase 2 OS=Mus musculus OX=10090 GN=Nmt2 PE=1 SV=1	NMT2_MOUSE	Nmt2	60 kDa	Mus musculus	2	0	2	0	0	0	0	2	2	0	0	0
1095	DNA (cytosine-5)-methyltransferase 1 OS=Mus musculus OX=10090 GN=Dnmt1 PE=1 SV=5	DNMT1_MOUSE	Dnmt1	183 kDa	Mus musculus	0	0	4	0	0	0	0	4	0	0	0	0
1202	Erbin OS=Mus musculus OX=10090 GN=Erbin PE=1 SV=3	ERBIN_MOUSE	Erbin	157 kDa	Mus musculus	0	0	4	0	0	0	0	0	4	0	0	0
1331	Protein CIP2A OS=Mus musculus OX=10090 GN=Cip2a PE=1 SV=3	CIP2A_MOUSE	Cip2a	102 kDa	Mus musculus	0	0	4	0	0	0	0	0	4	0	0	0
1080	Myotubularin-related protein 6 OS=Mus musculus OX=10090 GN=Mtmr6 PE=1 SV=1	MTMR6_MOUSE	Mtmr6	71 kDa	Mus musculus	0	0	2	2	0	0	2	2	0	0	0	0
1462	Rho guanine nucleotide exchange factor 7 OS=Mus musculus OX=10090 GN=Arhgef7 PE=1 SV=2	ARHG7_MOUSE	Arhgef7	97 kDa	Mus musculus	4	0	0	0	0	0	3	0	0	0	0	0
748	60S ribosomal protein L7 OS=Mus musculus OX=10090 GN=Rpl7 PE=1 SV=2	RL7_MOUSE	Rpl7	31 kDa	Mus musculus	0	4	0	0	0	0	3	0	0	0	0	0
1313	ADP-ribosylation factor-like protein 4C OS=Mus musculus OX=10090 GN=Arl4c PE=2 SV=1	ARL4C_MOUSE	Arl4c	21 kDa	Mus musculus	0	0	4	0	0	0	0	0	3	0	0	0
1088	Serine/threonine-protein kinase 3 OS=Mus musculus OX=10090 GN=Stk3 PE=1 SV=1	STK3_MOUSE	Stk3	57 kDa	Mus musculus	0	0	4	0	0	0	2	0	0	0	0	0
1333	Phosphomevalonate kinase OS=Mus musculus OX=10090 GN=Pmvk PE=1 SV=3	PMVK_MOUSE	Pmvk	22 kDa	Mus musculus	0	0	4	0	0	0	0	2	0	0	0	0
1346	Interleukin-1 receptor antagonist protein OS=Mus musculus OX=10090 GN=Il1rn PE=2 SV=1	IL1RA_MOUSE	Il1rn	20 kDa	Mus musculus	0	0	4	0	0	0	0	0	2	0	0	0
1010	Cleavage stimulation factor subunit 2 tau variant OS=Mus musculus OX=10090 GN=Cstf2t PE=1 SV=2	CSTFT_MOUSE	Cstf2t	66 kDa	Mus musculus	0	0	2	2	0	0	0	0	0	0	0	3
929	Caspase-8 OS=Mus musculus OX=10090 GN=Casp8 PE=1 SV=1	CASP8_MOUSE	Casp8	55 kDa	Mus musculus	2	2	0	0	0	0	0	3	0	0	0	0
1110	Iron-sulfur cluster assembly enzyme ISCU, mitochondrial OS=Mus musculus OX=10090 GN=Iscu PE=1 SV=1	ISCU_MOUSE	Iscu	18 kDa	Mus musculus	0	0	2	2	0	0	0	3	0	0	0	0
1232	Sulfiredoxin-1 OS=Mus musculus OX=10090 GN=Srxn1 PE=2 SV=1	SRXN1_MOUSE	Srxn1	14 kDa	Mus musculus	0	0	2	0	2	0	0	0	3	0	0	0
1447	Ataxin-2 OS=Mus musculus OX=10090 GN=Atxn2 PE=1 SV=1	ATX2_MOUSE	Atxn2	136 kDa	Mus musculus	4	0	0	0	0	0	0	0	0	0	0	0
1448	BTB/POZ domain-containing protein KCTD6 OS=Mus musculus OX=10090 GN=Kctd6 PE=2 SV=1	KCTD6_MOUSE	Kctd6	28 kDa	Mus musculus	4	0	0	0	0	0	0	0	0	0	0	0
946	Inactive phospholipase C-like protein 1 OS=Mus musculus OX=10090 GN=Plcl1 PE=1 SV=3	PLCL1_MOUSE	Plcl1	123 kDa	Mus musculus	0	0	4	0	0	0	0	0	0	0	0	0
1003	Mitochondrial import inner membrane translocase subunit TIM50 OS=Mus musculus OX=10090 GN=Timm50 PE=1 SV=1	TIM50_MOUSE	Timm50	40 kDa	Mus musculus	0	0	4	0	0	0	0	0	0	0	0	0
760	MAP kinase-activated protein kinase 2 OS=Mus musculus OX=10090 GN=Mapkapk2 PE=1 SV=2	MAPK2_MOUSE	Mapkapk2	44 kDa	Mus musculus	0	4	0	0	0	0	0	0	0	0	0	0
1081	Peptidyl-prolyl cis-trans isomerase-like 4 OS=Mus musculus OX=10090 GN=Ppil4 PE=1 SV=2	PPIL4_MOUSE	Ppil4	57 kDa	Mus musculus	0	0	4	0	0	0	0	0	0	0	0	0
1137	7-methylguanosine phosphate-specific 5'-nucleotidase OS=Mus musculus OX=10090 GN=Nt5c3b PE=1 SV=3	5NT3B_MOUSE	Nt5c3b	34 kDa	Mus musculus	0	0	4	0	0	0	0	0	0	0	0	0
1182	SWI/SNF-related matrix-associated actin-dependent regulator of chromatin subfamily A member 5 OS=Mus musculus OX=10090 GN=Smarca5 PE=1 SV=1	SMCA5_MOUSE	Smarca5	122 kDa	Mus musculus	0	0	4	0	0	0	0	0	0	0	0	0
759	ADP-ribosylation factor-like protein 2 OS=Mus musculus OX=10090 GN=Arl2 PE=1 SV=1	ARL2_MOUSE	Arl2	21 kDa	Mus musculus	0	4	0	0	0	0	0	0	0	0	0	0
1300	Serine/threonine-protein phosphatase PP1-beta catalytic subunit OS=Mus musculus OX=10090 GN=Ppp1cb PE=1 SV=3	PP1B_MOUSE	Ppp1cb	37 kDa	Mus musculus	0	0	4	0	0	0	0	0	0	0	0	0
1311	26S proteasome regulatory subunit 10B OS=Mus musculus OX=10090 GN=Psmc6 PE=1 SV=1	PRS10_MOUSE	Psmc6	44 kDa	Mus musculus	0	0	4	0	0	0	0	0	0	0	0	0
1243	Mitochondrial assembly of ribosomal large subunit protein 1 OS=Mus musculus OX=10090 GN=Malsu1 PE=1 SV=1	MASU1_MOUSE	Malsu1	26 kDa	Mus musculus	0	0	0	0	4	0	0	0	0	0	0	0
1408	40S ribosomal protein S15 OS=Mus musculus OX=10090 GN=Rps15 PE=1 SV=2	RS15_MOUSE	Rps15	17 kDa	Mus musculus	2	0	2	0	0	0	0	0	0	0	0	0
883	Keratin, type I cuticular Ha6 OS=Mus musculus OX=10090 GN=Krt36 PE=1 SV=1	KRT36_MOUSE	Krt36	53 kDa	Mus musculus	2	2	0	0	0	0	0	0	0	0	0	0
1411	Electron transfer flavoprotein subunit alpha, mitochondrial OS=Mus musculus OX=10090 GN=Etfa PE=1 SV=2	ETFA_MOUSE	Etfa	35 kDa	Mus musculus	2	0	2	0	0	0	0	0	0	0	0	0
1007	Myelin-associated neurite-outgrowth inhibitor OS=Mus musculus OX=10090 GN=Fam168b PE=1 SV=1	F168B_MOUSE	Fam168b	20 kDa	Mus musculus	0	0	5	0	0	0	0	7	6	0	5	4
1394	Proteasome subunit alpha type-7 OS=Mus musculus OX=10090 GN=Psma7 PE=1 SV=1	PSA7_MOUSE	Psma7	28 kDa	Mus musculus	2	0	0	3	0	0	5	3	0	2	4	8
822	Splicing factor U2AF 65 kDa subunit OS=Mus musculus OX=10090 GN=U2af2 PE=1 SV=3	U2AF2_MOUSE	U2af2	54 kDa	Mus musculus	0	3	0	0	0	2	3	2	3	4	3	0
1416	Histone-arginine methyltransferase CARM1 OS=Mus musculus OX=10090 GN=Carm1 PE=1 SV=2	CARM1_MOUSE	Carm1	66 kDa	Mus musculus	2	0	3	0	0	0	6	5	4	0	0	3
1044	Zinc finger protein 622 OS=Mus musculus OX=10090 GN=Znf622 PE=1 SV=1	ZN622_MOUSE	Znf622	53 kDa	Mus musculus	0	0	5	0	0	0	5	5	7	0	0	0
1466	Calcyclin-binding protein OS=Mus musculus OX=10090 GN=Cacybp PE=1 SV=1	CYBP_MOUSE	Cacybp	27 kDa	Mus musculus	5	0	0	0	0	0	3	0	0	0	9	6
1100	Digestive organ expansion factor homolog OS=Mus musculus OX=10090 GN=Diexf PE=2 SV=2	DIEXF_MOUSE	Diexf	89 kDa	Mus musculus	0	0	5	0	0	0	0	7	7	0	3	0
1090	Tensin-2 OS=Mus musculus OX=10090 GN=Tns2 PE=1 SV=1	TNS2_MOUSE	Tns2	152 kDa	Mus musculus	0	0	0	0	0	5	3	4	7	0	0	0
1230	COMM domain-containing protein 7 OS=Mus musculus OX=10090 GN=Commd7 PE=1 SV=1	COMD7_MOUSE	Commd7	23 kDa	Mus musculus	0	0	5	0	0	0	5	2	3	0	0	0
1046	B-cell lymphoma/leukemia 10 OS=Mus musculus OX=10090 GN=Bcl10 PE=1 SV=1	BCL10_MOUSE	Bcl10	26 kDa	Mus musculus	0	0	0	3	2	0	0	0	0	4	8	10
1047	Protein C8orf37 homolog OS=Mus musculus OX=10090 PE=1 SV=1	CH037_MOUSE		24 kDa	Mus musculus	0	0	3	2	0	0	3	6	0	0	0	5
975	Sequestosome-1 OS=Mus musculus OX=10090 GN=Sqstm1 PE=1 SV=1	SQSTM_MOUSE	Sqstm1	48 kDa	Mus musculus	0	0	3	2	0	0	3	0	6	0	0	4
1020	Eukaryotic translation initiation factor 3 subunit B OS=Mus musculus OX=10090 GN=Eif3b PE=1 SV=1	EIF3B_MOUSE	Eif3b	91 kDa	Mus musculus	0	0	5	0	0	0	6	0	23	0	0	0
997	Leucine-rich repeat serine/threonine-protein kinase 1 OS=Mus musculus OX=10090 GN=Lrrk1 PE=1 SV=1	LRRK1_MOUSE	Lrrk1	225 kDa	Mus musculus	0	0	3	0	2	0	2	4	8	0	0	0
792	Serine/threonine-protein phosphatase 6 regulatory subunit 1 OS=Mus musculus OX=10090 GN=Ppp6r1 PE=1 SV=1	PP6R1_MOUSE	Ppp6r1	95 kDa	Mus musculus	2	3	0	0	0	0	2	3	8	0	0	0
849	Kinase suppressor of Ras 1 OS=Mus musculus OX=10090 GN=Ksr1 PE=1 SV=1	KSR1_MOUSE	Ksr1	97 kDa	Mus musculus	3	2	0	0	0	0	3	2	4	0	0	0
1023	Pleckstrin homology domain-containing family O member 2 OS=Mus musculus OX=10090 GN=Plekho2 PE=1 SV=1	PKHO2_MOUSE	Plekho2	54 kDa	Mus musculus	0	0	3	0	2	0	2	3	4	0	0	0
1126	Folliculin OS=Mus musculus OX=10090 GN=Flcn PE=1 SV=1	FLCN_MOUSE	Flcn	64 kDa	Mus musculus	0	0	0	3	2	0	2	3	0	0	0	3
1185	Proteasome assembly chaperone 3 OS=Mus musculus OX=10090 GN=Psmg3 PE=1 SV=1	PSMG3_MOUSE	Psmg3	13 kDa	Mus musculus	0	0	5	0	0	0	0	0	4	3	0	0
1067	WD repeat-containing protein 62 OS=Mus musculus OX=10090 GN=Wdr62 PE=1 SV=2	WDR62_MOUSE	Wdr62	167 kDa	Mus musculus	0	0	5	0	0	0	2	0	5	0	0	0
1392	BolA-like protein 3 OS=Mus musculus OX=10090 GN=Bola3 PE=1 SV=1	BOLA3_MOUSE	Bola3	12 kDa	Mus musculus	2	0	3	0	0	0	2	2	3	0	0	0
922	Ankyrin repeat domain-containing protein 39 OS=Mus musculus OX=10090 GN=Ankrd39 PE=1 SV=1	ANR39_MOUSE	Ankrd39	20 kDa	Mus musculus	0	2	3	0	0	0	2	3	2	0	0	0
952	E3 ubiquitin-protein ligase UBR3 OS=Mus musculus OX=10090 GN=Ubr3 PE=1 SV=3	UBR3_MOUSE	Ubr3	213 kDa	Mus musculus	0	0	5	0	0	0	2	0	4	0	0	0
982	E3 ubiquitin-protein ligase HECTD1 OS=Mus musculus OX=10090 GN=Hectd1 PE=1 SV=2	HECD1_MOUSE	Hectd1	290 kDa	Mus musculus	0	0	5	0	0	0	2	0	3	0	0	0
675	Kinesin-like protein KIF13A OS=Mus musculus OX=10090 GN=Kif13a PE=1 SV=1	KI13A_MOUSE	Kif13a	196 kDa	Mus musculus	0	5	0	0	0	0	0	3	2	0	0	0
936	Signal recognition particle 14 kDa protein OS=Mus musculus OX=10090 GN=Srp14 PE=1 SV=1	SRP14_MOUSE	Srp14	13 kDa	Mus musculus	0	2	3	0	0	0	0	4	6	0	0	0
1396	Nuclear cap-binding protein subunit 1 OS=Mus musculus OX=10090 GN=Ncbp1 PE=1 SV=2	NCBP1_MOUSE	Ncbp1	92 kDa	Mus musculus	2	0	3	0	0	0	0	9	3	0	0	0
803	IQ motif and SEC7 domain-containing protein 1 OS=Mus musculus OX=10090 GN=Iqsec1 PE=1 SV=2	IQEC1_MOUSE	Iqsec1	108 kDa	Mus musculus	0	3	0	0	0	2	3	0	4	0	0	0
1065	Importin-7 OS=Mus musculus OX=10090 GN=Ipo7 PE=1 SV=2	IPO7_MOUSE	Ipo7	119 kDa	Mus musculus	0	0	5	0	0	0	0	0	18	0	0	0
840	Golgi resident protein GCP60 OS=Mus musculus OX=10090 GN=Acbd3 PE=1 SV=3	GCP60_MOUSE	Acbd3	60 kDa	Mus musculus	0	3	2	0	0	0	0	6	2	0	0	0
1413	Histone-binding protein RBBP4 OS=Mus musculus OX=10090 GN=Rbbp4 PE=1 SV=5	RBBP4_MOUSE	Rbbp4	48 kDa	Mus musculus	2	0	0	3	0	0	0	3	3	0	0	0
1407	WD repeat-containing protein 47 OS=Mus musculus OX=10090 GN=Wdr47 PE=1 SV=2	WDR47_MOUSE	Wdr47	102 kDa	Mus musculus	2	0	3	0	0	0	0	2	3	0	0	0
1064	Kinesin-like protein KIF21A OS=Mus musculus OX=10090 GN=Kif21a PE=1 SV=2	KI21A_MOUSE	Kif21a	187 kDa	Mus musculus	0	0	5	0	0	0	0	0	5	0	0	0
1189	Breast cancer anti-estrogen resistance protein 1 OS=Mus musculus OX=10090 GN=Bcar1 PE=1 SV=2	BCAR1_MOUSE	Bcar1	94 kDa	Mus musculus	0	0	5	0	0	0	0	0	5	0	0	0
1326	Ferritin light chain 1 OS=Mus musculus OX=10090 GN=Ftl1 PE=1 SV=2	FRIL1_MOUSE	Ftl1	21 kDa	Mus musculus	0	0	5	0	0	0	0	0	5	0	0	0
1214	Amyloid-beta A4 protein OS=Mus musculus OX=10090 GN=App PE=1 SV=3	A4_MOUSE	App	87 kDa	Mus musculus	0	0	5	0	0	0	0	0	4	0	0	0
1239	Guanine nucleotide exchange protein SMCR8 OS=Mus musculus OX=10090 GN=Smcr8 PE=1 SV=2	SMCR8_MOUSE	Smcr8	105 kDa	Mus musculus	0	0	5	0	0	0	0	0	4	0	0	0
1465	Ras-related protein Rab-5A OS=Mus musculus OX=10090 GN=Rab5a PE=1 SV=1	RAB5A_MOUSE	Rab5a	24 kDa	Mus musculus	5	0	0	0	0	0	0	0	3	0	0	0
1399	Synaptopodin OS=Mus musculus OX=10090 GN=Synpo PE=1 SV=2	SYNPO_MOUSE	Synpo	100 kDa	Mus musculus	2	0	3	0	0	0	0	2	2	0	0	0
1063	Phosphatidylinositol 4-kinase alpha OS=Mus musculus OX=10090 GN=Pi4ka PE=1 SV=2	PI4KA_MOUSE	Pi4ka	237 kDa	Mus musculus	0	0	5	0	0	0	0	0	3	0	0	0
817	Translocon-associated protein subunit delta OS=Mus musculus OX=10090 GN=Ssr4 PE=1 SV=1	SSRD_MOUSE	Ssr4	19 kDa	Mus musculus	0	3	2	0	0	0	0	2	2	0	0	0
1328	COMM domain-containing protein 1 OS=Mus musculus OX=10090 GN=Commd1 PE=1 SV=2	COMD1_MOUSE	Commd1	21 kDa	Mus musculus	0	0	5	0	0	0	0	0	3	0	0	0
1066	PDZ and LIM domain protein 7 OS=Mus musculus OX=10090 GN=Pdlim7 PE=1 SV=1	PDLI7_MOUSE	Pdlim7	50 kDa	Mus musculus	0	0	0	0	2	3	0	0	2	0	0	2
1072	Phostensin OS=Mus musculus OX=10090 GN=Ppp1r18 PE=1 SV=1	PPR18_MOUSE	Ppp1r18	66 kDa	Mus musculus	0	0	5	0	0	0	0	2	0	0	0	0
1208	Splicing factor, proline- and glutamine-rich OS=Mus musculus OX=10090 GN=Sfpq PE=1 SV=1	SFPQ_MOUSE	Sfpq	75 kDa	Mus musculus	0	0	0	0	0	5	0	2	0	0	0	0
794	Leucine-rich PPR motif-containing protein, mitochondrial OS=Mus musculus OX=10090 GN=Lrpprc PE=1 SV=2	LPPRC_MOUSE	Lrpprc	157 kDa	Mus musculus	2	3	0	0	0	0	0	0	14	0	0	0
1439	RuvB-like 1 OS=Mus musculus OX=10090 GN=Ruvbl1 PE=1 SV=1	RUVB1_MOUSE	Ruvbl1	50 kDa	Mus musculus	3	0	2	0	0	0	0	0	9	0	0	0
830	Multifunctional methyltransferase subunit TRM112-like protein OS=Mus musculus OX=10090 GN=Trmt112 PE=1 SV=1	TR112_MOUSE	Trmt112	14 kDa	Mus musculus	0	3	2	0	0	0	0	0	6	0	0	0
1430	Abl interactor 1 OS=Mus musculus OX=10090 GN=Abi1 PE=1 SV=3	ABI1_MOUSE	Abi1	52 kDa	Mus musculus	3	0	2	0	0	0	0	0	4	0	0	0
1421	Filamin-binding LIM protein 1 OS=Mus musculus OX=10090 GN=Fblim1 PE=1 SV=2	FBLI1_MOUSE	Fblim1	41 kDa	Mus musculus	3	0	2	0	0	0	0	0	3	0	0	0
1268	Cysteine protease ATG4B OS=Mus musculus OX=10090 GN=Atg4b PE=1 SV=2	ATG4B_MOUSE	Atg4b	44 kDa	Mus musculus	0	0	3	0	0	2	0	0	2	0	0	0
1024	Disco-interacting protein 2 homolog A OS=Mus musculus OX=10090 GN=Dip2a PE=1 SV=3	DIP2A_MOUSE	Dip2a	165 kDa	Mus musculus	0	0	5	0	0	0	0	0	0	0	0	0
1233	Cytochrome b5 type B OS=Mus musculus OX=10090 GN=Cyb5b PE=1 SV=1	CYB5B_MOUSE	Cyb5b	16 kDa	Mus musculus	0	0	5	0	0	0	0	0	0	0	0	0
1238	Myeloperoxidase OS=Mus musculus OX=10090 GN=Mpo PE=1 SV=2	PERM_MOUSE	Mpo	81 kDa	Mus musculus	0	0	5	0	0	0	0	0	0	0	0	0
984	Protein-glutamine gamma-glutamyltransferase E OS=Mus musculus OX=10090 GN=Tgm3 PE=1 SV=2	TGM3_MOUSE	Tgm3	77 kDa	Mus musculus	0	0	0	5	0	0	0	0	0	0	0	0
1383	Apoptosis regulatory protein Siva OS=Mus musculus OX=10090 GN=Siva1 PE=1 SV=1	SIVA_MOUSE	Siva1	19 kDa	Mus musculus	0	0	0	5	0	0	0	0	0	0	0	0
845	Aldehyde dehydrogenase, mitochondrial OS=Mus musculus OX=10090 GN=Aldh2 PE=1 SV=1	ALDH2_MOUSE	Aldh2	57 kDa	Mus musculus	2	3	0	0	0	0	0	0	0	0	0	0
768	N-acetylglucosamine-6-phosphate deacetylase OS=Mus musculus OX=10090 GN=Amdhd2 PE=1 SV=1	NAGA_MOUSE	Amdhd2	44 kDa	Mus musculus	2	3	0	0	0	0	0	0	0	0	0	0
767	MMS19 nucleotide excision repair protein homolog OS=Mus musculus OX=10090 GN=Mms19 PE=1 SV=1	MMS19_MOUSE	Mms19	113 kDa	Mus musculus	0	3	2	0	0	0	0	0	0	0	0	0
914	3-ketoacyl-CoA thiolase, mitochondrial OS=Mus musculus OX=10090 GN=Acaa2 PE=1 SV=3	THIM_MOUSE	Acaa2	42 kDa	Mus musculus	0	2	0	0	0	3	0	0	0	0	0	0
1458	Complement C3 OS=Mus musculus OX=10090 GN=C3 PE=1 SV=3	CO3_MOUSE	C3	186 kDa	Mus musculus	4	0	2	0	0	0	12	5	20	11	33	28
919	Electron transfer flavoprotein subunit beta OS=Mus musculus OX=10090 GN=Etfb PE=1 SV=3	ETFB_MOUSE	Etfb	28 kDa	Mus musculus	0	2	0	0	4	0	4	2	0	2	2	3
915	Signal recognition particle receptor subunit beta OS=Mus musculus OX=10090 GN=Srprb PE=1 SV=1	SRPRB_MOUSE	Srprb	30 kDa	Mus musculus	2	2	0	2	0	0	2	3	2	0	4	4
815	Peripheral plasma membrane protein CASK OS=Mus musculus OX=10090 GN=Cask PE=1 SV=2	CSKP_MOUSE	Cask	105 kDa	Mus musculus	0	3	3	0	0	0	5	9	9	0	0	0
1457	Tonsoku-like protein OS=Mus musculus OX=10090 GN=Tonsl PE=1 SV=2	TONSL_MOUSE	Tonsl	151 kDa	Mus musculus	4	0	2	0	0	0	6	7	4	0	0	0
765	Anoctamin-6 OS=Mus musculus OX=10090 GN=Ano6 PE=1 SV=1	ANO6_MOUSE	Ano6	106 kDa	Mus musculus	0	3	3	0	0	0	4	5	4	0	0	0
1401	Membrane-associated progesterone receptor component 1 OS=Mus musculus OX=10090 GN=Pgrmc1 PE=1 SV=4	PGRC1_MOUSE	Pgrmc1	22 kDa	Mus musculus	2	0	4	0	0	0	5	3	4	0	0	0
930	Centromere/kinetochore protein zw10 homolog OS=Mus musculus OX=10090 GN=Zw10 PE=1 SV=3	ZW10_MOUSE	Zw10	88 kDa	Mus musculus	0	2	4	0	0	0	0	3	11	0	2	0
1449	NHL repeat-containing protein 2 OS=Mus musculus OX=10090 GN=Nhlrc2 PE=1 SV=1	NHLC2_MOUSE	Nhlrc2	78 kDa	Mus musculus	4	0	2	0	0	0	3	3	4	0	0	0
1428	Signal recognition particle 9 kDa protein OS=Mus musculus OX=10090 GN=Srp9 PE=1 SV=2	SRP09_MOUSE	Srp9	10 kDa	Mus musculus	3	0	3	0	0	0	2	4	3	0	0	0
570	Serine/arginine repetitive matrix protein 2 OS=Mus musculus OX=10090 GN=Srrm2 PE=1 SV=3	SRRM2_MOUSE	Srrm2	295 kDa	Mus musculus	0	6	0	0	0	0	0	4	3	0	0	0
963	Protein PRRC2C OS=Mus musculus OX=10090 GN=Prrc2c PE=1 SV=3	PRC2C_MOUSE	Prrc2c	311 kDa	Mus musculus	0	0	6	0	0	0	0	4	3	0	0	0
1120	Endoplasmic reticulum aminopeptidase 1 OS=Mus musculus OX=10090 GN=Erap1 PE=1 SV=2	ERAP1_MOUSE	Erap1	107 kDa	Mus musculus	0	0	6	0	0	0	0	2	2	0	0	0
1167	Serine/threonine-protein phosphatase 5 OS=Mus musculus OX=10090 GN=Ppp5c PE=1 SV=3	PPP5_MOUSE	Ppp5c	57 kDa	Mus musculus	0	0	6	0	0	0	2	2	0	0	0	0
891	Dynein light chain Tctex-type 1 OS=Mus musculus OX=10090 GN=Dynlt1 PE=1 SV=1	DYLT1_MOUSE	Dynlt1	12 kDa	Mus musculus	2	2	2	0	0	0	0	2	4	0	4	0
838	Zinc finger RNA-binding protein OS=Mus musculus OX=10090 GN=Zfr PE=1 SV=2	ZFR_MOUSE	Zfr	117 kDa	Mus musculus	0	3	3	0	0	0	5	0	6	0	0	0
858	40S ribosomal protein S6 OS=Mus musculus OX=10090 GN=Rps6 PE=1 SV=1	RS6_MOUSE	Rps6	29 kDa	Mus musculus	4	2	0	0	0	0	0	5	3	0	0	0
687	Nicastrin OS=Mus musculus OX=10090 GN=Ncstn PE=1 SV=3	NICA_MOUSE	Ncstn	78 kDa	Mus musculus	0	4	2	0	0	0	3	0	4	0	0	0
1441	DNA polymerase delta subunit 2 OS=Mus musculus OX=10090 GN=Pold2 PE=1 SV=2	DPOD2_MOUSE	Pold2	51 kDa	Mus musculus	3	0	3	0	0	0	0	0	4	0	3	0
1438	40S ribosomal protein S2 OS=Mus musculus OX=10090 GN=Rps2 PE=1 SV=3	RS2_MOUSE	Rps2	31 kDa	Mus musculus	3	0	3	0	0	0	0	3	4	0	0	0
823	Elongation factor-like GTPase 1 OS=Mus musculus OX=10090 GN=Efl1 PE=1 SV=1	EFL1_MOUSE	Efl1	126 kDa	Mus musculus	0	3	3	0	0	0	2	0	7	0	0	0
1056	Apoptosis-stimulating of p53 protein 2 OS=Mus musculus OX=10090 GN=Tp53bp2 PE=1 SV=3	ASPP2_MOUSE	Tp53bp2	125 kDa	Mus musculus	0	0	6	0	0	0	0	0	6	0	0	0
996	Protein scribble homolog OS=Mus musculus OX=10090 GN=Scrib PE=1 SV=2	SCRIB_MOUSE	Scrib	174 kDa	Mus musculus	0	0	6	0	0	0	4	0	0	0	0	0
1055	E3 ubiquitin-protein ligase UBR2 OS=Mus musculus OX=10090 GN=Ubr2 PE=1 SV=2	UBR2_MOUSE	Ubr2	199 kDa	Mus musculus	0	0	6	0	0	0	0	0	4	0	0	0
856	E3 ubiquitin-protein ligase HUWE1 OS=Mus musculus OX=10090 GN=Huwe1 PE=1 SV=5	HUWE1_MOUSE	Huwe1	483 kDa	Mus musculus	2	2	2	0	0	0	0	3	8	0	0	0
1425	Kinesin-like protein KIF11 OS=Mus musculus OX=10090 GN=Kif11 PE=1 SV=1	KIF11_MOUSE	Kif11	118 kDa	Mus musculus	3	0	3	0	0	0	0	0	7	0	0	0
909	Tuberin OS=Mus musculus OX=10090 GN=Tsc2 PE=1 SV=1	TSC2_MOUSE	Tsc2	202 kDa	Mus musculus	2	2	2	0	0	0	0	2	2	0	0	0
825	GTP-binding protein SAR1a OS=Mus musculus OX=10090 GN=Sar1a PE=1 SV=1	SAR1A_MOUSE	Sar1a	22 kDa	Mus musculus	0	3	3	0	0	0	0	0	5	0	0	0
1443	Titin OS=Mus musculus OX=10090 GN=Ttn PE=1 SV=1	TITIN_MOUSE	Ttn	3906 kDa	Mus musculus	3	0	3	0	0	0	0	0	0	0	0	3
1036	Cleft lip and palate transmembrane protein 1 homolog OS=Mus musculus OX=10090 GN=Clptm1 PE=1 SV=1	CLPT1_MOUSE	Clptm1	75 kDa	Mus musculus	0	0	0	4	2	0	0	0	0	0	0	2
1437	Sphingosine-1-phosphate lyase 1 OS=Mus musculus OX=10090 GN=Sgpl1 PE=1 SV=1	SGPL1_MOUSE	Sgpl1	64 kDa	Mus musculus	3	0	3	0	0	0	0	0	2	0	0	0
613	Plasma membrane calcium-transporting ATPase 1 OS=Mus musculus OX=10090 GN=Atp2b1 PE=1 SV=1	AT2B1_MOUSE	Atp2b1	135 kDa	Mus musculus	0	6	0	0	0	0	0	0	0	0	0	0
762	1-phosphatidylinositol 4,5-bisphosphate phosphodiesterase gamma-1 OS=Mus musculus OX=10090 GN=Plcg1 PE=1 SV=2	PLCG1_MOUSE	Plcg1	150 kDa	Mus musculus	0	3	3	0	0	0	0	0	0	0	0	0
1446	Proteasome assembly chaperone 1 OS=Mus musculus OX=10090 GN=Psmg1 PE=1 SV=1	PSMG1_MOUSE	Psmg1	33 kDa	Mus musculus	4	0	3	0	0	0	0	4	4	5	0	5
986	Dual specificity protein kinase TTK OS=Mus musculus OX=10090 GN=Ttk PE=1 SV=1	TTK_MOUSE	Ttk	96 kDa	Mus musculus	0	0	7	0	0	0	0	0	15	0	3	6
960	Mediator of RNA polymerase II transcription subunit 25 OS=Mus musculus OX=10090 GN=Med25 PE=1 SV=1	MED25_MOUSE	Med25	78 kDa	Mus musculus	0	0	0	0	3	4	6	20	41	0	0	0
1170	Beta-2-microglobulin OS=Mus musculus OX=10090 GN=B2m PE=1 SV=2	B2MG_MOUSE	B2m	14 kDa	Mus musculus	0	0	5	0	0	2	2	2	2	0	2	0
1031	F-box only protein 31 OS=Mus musculus OX=10090 GN=Fbxo31 PE=1 SV=1	FBX31_MOUSE	Fbxo31	57 kDa	Mus musculus	0	0	0	0	3	4	0	0	0	6	7	12
805	Coatomer subunit zeta-2 OS=Mus musculus OX=10090 GN=Copz2 PE=1 SV=1	COPZ2_MOUSE	Copz2	23 kDa	Mus musculus	0	3	4	0	0	0	2	7	5	0	0	0
1473	Protein disulfide-isomerase A3 OS=Mus musculus OX=10090 GN=Pdia3 PE=1 SV=2	PDIA3_MOUSE	Pdia3	57 kDa	Mus musculus	7	0	0	0	0	0	0	0	6	0	0	3
1011	Nuclear pore complex protein Nup160 OS=Mus musculus OX=10090 GN=Nup160 PE=1 SV=2	NU160_MOUSE	Nup160	158 kDa	Mus musculus	0	0	7	0	0	0	0	4	4	0	0	0
745	Basigin OS=Mus musculus OX=10090 GN=Bsg PE=1 SV=2	BASI_MOUSE	Bsg	42 kDa	Mus musculus	0	4	3	0	0	0	4	4	2	0	0	0
1049	Tight junction protein ZO-1 OS=Mus musculus OX=10090 GN=Tjp1 PE=1 SV=2	ZO1_MOUSE	Tjp1	195 kDa	Mus musculus	0	0	7	0	0	0	0	0	7	2	0	0
1040	Galectin-9 OS=Mus musculus OX=10090 GN=Lgals9 PE=1 SV=1	LEG9_MOUSE	Lgals9	40 kDa	Mus musculus	0	0	7	0	0	0	3	0	3	0	0	0
1452	Endophilin-B2 OS=Mus musculus OX=10090 GN=Sh3glb2 PE=1 SV=2	SHLB2_MOUSE	Sh3glb2	45 kDa	Mus musculus	4	0	3	0	0	0	2	3	3	0	0	0
1015	Mitogen-activated protein kinase kinase kinase kinase 4 OS=Mus musculus OX=10090 GN=Map4k4 PE=1 SV=1	M4K4_MOUSE	Map4k4	141 kDa	Mus musculus	0	0	7	0	0	0	0	0	3	0	0	2
686	DCC-interacting protein 13-beta OS=Mus musculus OX=10090 GN=Appl2 PE=1 SV=1	DP13B_MOUSE	Appl2	74 kDa	Mus musculus	0	4	3	0	0	0	4	6	0	0	0	0
720	Lysosome membrane protein 2 OS=Mus musculus OX=10090 GN=Scarb2 PE=1 SV=3	SCRB2_MOUSE	Scarb2	54 kDa	Mus musculus	3	4	0	0	0	0	3	0	7	0	0	0
1456	Ras and Rab interactor 1 OS=Mus musculus OX=10090 GN=Rin1 PE=1 SV=1	RIN1_MOUSE	Rin1	83 kDa	Mus musculus	4	0	0	0	0	3	3	7	0	0	0	0
1400	Dual serine/threonine and tyrosine protein kinase OS=Mus musculus OX=10090 GN=Dstyk PE=1 SV=1	DUSTY_MOUSE	Dstyk	105 kDa	Mus musculus	2	0	5	0	0	0	0	3	4	0	0	0
1097	Protein lin-7 homolog C OS=Mus musculus OX=10090 GN=Lin7c PE=1 SV=2	LIN7C_MOUSE	Lin7c	22 kDa	Mus musculus	0	0	7	0	0	0	0	0	8	0	0	0
911	60S ribosomal protein L36 OS=Mus musculus OX=10090 GN=Rpl36 PE=1 SV=2	RL36_MOUSE	Rpl36	12 kDa	Mus musculus	2	2	3	0	0	0	2	3	2	0	0	0
1155	Eukaryotic translation initiation factor 6 OS=Mus musculus OX=10090 GN=Eif6 PE=1 SV=2	IF6_MOUSE	Eif6	27 kDa	Mus musculus	0	0	7	0	0	0	0	0	7	0	0	0
735	E3 ubiquitin-protein ligase UBR1 OS=Mus musculus OX=10090 GN=Ubr1 PE=1 SV=2	UBR1_MOUSE	Ubr1	200 kDa	Mus musculus	0	4	3	0	0	0	0	2	6	0	0	0
1150	Autophagy-related protein 2 homolog B OS=Mus musculus OX=10090 GN=Atg2b PE=1 SV=3	ATG2B_MOUSE	Atg2b	231 kDa	Mus musculus	0	0	7	0	0	0	0	0	4	0	0	0
888	BMP-2-inducible protein kinase OS=Mus musculus OX=10090 GN=Bmp2k PE=1 SV=1	BMP2K_MOUSE	Bmp2k	126 kDa	Mus musculus	0	2	5	0	0	0	0	0	7	0	0	0
871	STAM-binding protein OS=Mus musculus OX=10090 GN=Stambp PE=1 SV=1	STABP_MOUSE	Stambp	49 kDa	Mus musculus	0	2	2	3	0	0	0	0	0	2	0	3
684	Early endosome antigen 1 OS=Mus musculus OX=10090 GN=Eea1 PE=1 SV=2	EEA1_MOUSE	Eea1	161 kDa	Mus musculus	0	4	3	0	0	0	0	0	4	0	0	0
841	DNA helicase B OS=Mus musculus OX=10090 GN=Helb PE=1 SV=2	HELB_MOUSE	Helb	121 kDa	Mus musculus	0	3	4	0	0	0	0	0	3	0	0	0
776	60S ribosomal protein L35a OS=Mus musculus OX=10090 GN=Rpl35a PE=1 SV=2	RL35A_MOUSE	Rpl35a	13 kDa	Mus musculus	4	3	0	0	0	0	0	0	2	0	0	0
754	Serine/threonine-protein kinase SIK3 OS=Mus musculus OX=10090 GN=Sik3 PE=1 SV=3	SIK3_MOUSE	Sik3	146 kDa	Mus musculus	0	4	3	0	0	0	0	0	2	0	0	0
839	Exosome complex exonuclease RRP44 OS=Mus musculus OX=10090 GN=Dis3 PE=1 SV=4	RRP44_MOUSE	Dis3	109 kDa	Mus musculus	2	3	2	0	0	0	0	0	4	0	0	0
1231	Mediator of RNA polymerase II transcription subunit 31 OS=Mus musculus OX=10090 GN=Med31 PE=1 SV=2	MED31_MOUSE	Med31	16 kDa	Mus musculus	0	0	3	2	0	2	0	0	0	0	0	3
1114	Arginase-1 OS=Mus musculus OX=10090 GN=Arg1 PE=1 SV=1	ARGI1_MOUSE	Arg1	35 kDa	Mus musculus	0	0	2	3	0	2	0	0	0	2	0	0
981	Interferon-induced transmembrane protein 3 OS=Mus musculus OX=10090 GN=Ifitm3 PE=1 SV=1	IFM3_MOUSE	Ifitm3	15 kDa	Mus musculus	0	0	8	0	0	0	4	10	12	6	9	7
756	Filamin A-interacting protein 1-like OS=Mus musculus OX=10090 GN=Filip1l PE=1 SV=2	FIL1L_MOUSE	Filip1l	130 kDa	Mus musculus	0	4	4	0	0	0	3	5	13	0	3	3
1475	60S ribosomal protein L13 OS=Mus musculus OX=10090 GN=Rpl13 PE=1 SV=3	RL13_MOUSE	Rpl13	24 kDa	Mus musculus	8	0	0	0	0	0	3	3	0	0	3	4
868	DNA replication licensing factor MCM7 OS=Mus musculus OX=10090 GN=Mcm7 PE=1 SV=1	MCM7_MOUSE	Mcm7	81 kDa	Mus musculus	0	2	6	0	0	0	4	5	7	0	0	2
832	Mannose-1-phosphate guanyltransferase alpha OS=Mus musculus OX=10090 GN=Gmppa PE=1 SV=1	GMPPA_MOUSE	Gmppa	46 kDa	Mus musculus	0	3	5	0	0	0	2	3	2	0	0	3
698	Serine/threonine-protein kinase 26 OS=Mus musculus OX=10090 GN=Stk26 PE=1 SV=1	STK26_MOUSE	Stk26	47 kDa	Mus musculus	4	4	0	0	0	0	7	4	0	0	0	4
932	Trimethyllysine dioxygenase, mitochondrial OS=Mus musculus OX=10090 GN=Tmlhe PE=1 SV=2	TMLH_MOUSE	Tmlhe	50 kDa	Mus musculus	0	2	6	0	0	0	2	4	7	0	0	0
1035	Protein ECT2 OS=Mus musculus OX=10090 GN=Ect2 PE=1 SV=2	ECT2_MOUSE	Ect2	103 kDa	Mus musculus	0	0	3	0	0	5	0	0	7	0	0	7
1432	CTTNBP2 N-terminal-like protein OS=Mus musculus OX=10090 GN=Cttnbp2nl PE=1 SV=1	CT2NL_MOUSE	Cttnbp2nl	70 kDa	Mus musculus	3	0	5	0	0	0	4	0	9	0	0	0
685	Serine/threonine-protein kinase Nek9 OS=Mus musculus OX=10090 GN=Nek9 PE=1 SV=2	NEK9_MOUSE	Nek9	107 kDa	Mus musculus	0	4	4	0	0	0	0	5	6	0	0	0
716	Hepatoma-derived growth factor OS=Mus musculus OX=10090 GN=Hdgf PE=1 SV=2	HDGF_MOUSE	Hdgf	26 kDa	Mus musculus	0	4	4	0	0	0	0	0	7	0	0	2
725	60S ribosomal protein L15 OS=Mus musculus OX=10090 GN=Rpl15 PE=1 SV=4	RL15_MOUSE	Rpl15	24 kDa	Mus musculus	4	4	0	0	0	0	6	2	0	0	0	0
1476	ATP-binding cassette sub-family F member 1 OS=Mus musculus OX=10090 GN=Abcf1 PE=1 SV=1	ABCF1_MOUSE	Abcf1	95 kDa	Mus musculus	8	0	0	0	0	0	0	0	4	0	0	0
1070	Heat shock protein beta-8 OS=Mus musculus OX=10090 GN=Hspb8 PE=1 SV=1	HSPB8_MOUSE	Hspb8	22 kDa	Mus musculus	0	0	5	0	0	3	0	3	2	0	0	0
855	Iron-sulfur cluster co-chaperone protein HscB OS=Mus musculus OX=10090 GN=Hscb PE=1 SV=2	HSC20_MOUSE	Hscb	27 kDa	Mus musculus	0	2	4	0	0	2	0	7	5	0	0	0
814	AP-3 complex subunit delta-1 OS=Mus musculus OX=10090 GN=Ap3d1 PE=1 SV=1	AP3D1_MOUSE	Ap3d1	135 kDa	Mus musculus	3	3	2	0	0	0	2	0	11	0	0	0
810	Uncharacterized protein C1orf198 homolog OS=Mus musculus OX=10090 PE=1 SV=1	CA198_MOUSE		35 kDa	Mus musculus	0	3	5	0	0	0	0	0	7	0	0	0
743	Poly(ADP-ribose) glycohydrolase OS=Mus musculus OX=10090 GN=Parg PE=1 SV=2	PARG_MOUSE	Parg	109 kDa	Mus musculus	0	4	4	0	0	0	0	0	3	0	0	0
1118	Hydroxyacylglutathione hydrolase, mitochondrial OS=Mus musculus OX=10090 GN=Hagh PE=1 SV=2	GLO2_MOUSE	Hagh	34 kDa	Mus musculus	0	0	6	0	0	2	0	0	0	0	0	2
1032	Actin-binding LIM protein 1 OS=Mus musculus OX=10090 GN=Ablim1 PE=1 SV=1	ABLM1_MOUSE	Ablim1	97 kDa	Mus musculus	0	0	6	2	0	0	0	2	0	0	0	0
944	Keratin, type II cuticular Hb6 OS=Mus musculus OX=10090 GN=Krt86 PE=2 SV=2	KRT86_MOUSE	Krt86	53 kDa	Mus musculus	0	0	0	0	8	0	0	0	0	0	0	0
928	Transcription factor p65 OS=Mus musculus OX=10090 GN=Rela PE=1 SV=1	TF65_MOUSE	Rela	60 kDa	Mus musculus	0	2	6	0	0	0	0	0	0	0	0	0
793	Angiopoietin-related protein 7 OS=Mus musculus OX=10090 GN=Angptl7 PE=2 SV=1	ANGL7_MOUSE	Angptl7	39 kDa	Mus musculus	5	3	0	0	0	0	0	0	0	0	0	0
1464	Disks large homolog 5 OS=Mus musculus OX=10090 GN=Dlg5 PE=1 SV=1	DLG5_MOUSE	Dlg5	214 kDa	Mus musculus	5	0	0	0	3	0	0	0	0	0	0	0
866	Protein disulfide-isomerase OS=Mus musculus OX=10090 GN=P4hb PE=1 SV=2	PDIA1_MOUSE	P4hb	57 kDa	Mus musculus	2	2	5	0	0	0	6	6	5	0	2	4
965	FERM, ARHGEF and pleckstrin domain-containing protein 1 OS=Mus musculus OX=10090 GN=Farp1 PE=1 SV=1	FARP1_MOUSE	Farp1	119 kDa	Mus musculus	0	0	2	2	5	0	4	5	7	0	3	3
811	Proteasome subunit alpha type-2 OS=Mus musculus OX=10090 GN=Psma2 PE=1 SV=3	PSA2_MOUSE	Psma2	26 kDa	Mus musculus	2	3	4	0	0	0	3	4	4	0	3	3
668	60S ribosomal protein L19 OS=Mus musculus OX=10090 GN=Rpl19 PE=1 SV=1	RL19_MOUSE	Rpl19	23 kDa	Mus musculus	4	5	0	0	0	0	4	3	0	0	3	4
893	Luc7-like protein 3 OS=Mus musculus OX=10090 GN=Luc7l3 PE=1 SV=1	LC7L3_MOUSE	Luc7l3	51 kDa	Mus musculus	3	2	0	2	2	0	0	2	3	3	3	6
799	Serine hydroxymethyltransferase, mitochondrial OS=Mus musculus OX=10090 GN=Shmt2 PE=1 SV=1	GLYM_MOUSE	Shmt2	56 kDa	Mus musculus	3	3	3	0	0	0	4	5	4	0	0	5
797	Myosin light chain kinase, smooth muscle OS=Mus musculus OX=10090 GN=Mylk PE=1 SV=3	MYLK_MOUSE	Mylk	213 kDa	Mus musculus	6	3	0	0	0	0	5	9	5	0	0	0
1459	Pre-mRNA-processing-splicing factor 8 OS=Mus musculus OX=10090 GN=Prpf8 PE=1 SV=2	PRP8_MOUSE	Prpf8	274 kDa	Mus musculus	4	0	5	0	0	0	5	7	5	0	0	0
795	NEDD8-activating enzyme E1 regulatory subunit OS=Mus musculus OX=10090 GN=Nae1 PE=1 SV=1	ULA1_MOUSE	Nae1	60 kDa	Mus musculus	6	3	0	0	0	0	0	5	7	0	0	3
875	Protein-associating with the carboxyl-terminal domain of ezrin OS=Mus musculus OX=10090 GN=Scyl3 PE=1 SV=3	PACE1_MOUSE	Scyl3	81 kDa	Mus musculus	0	2	7	0	0	0	2	4	11	0	0	0
707	5-oxoprolinase OS=Mus musculus OX=10090 GN=Oplah PE=1 SV=1	OPLA_MOUSE	Oplah	138 kDa	Mus musculus	5	4	0	0	0	0	3	4	8	0	0	0
706	Constitutive coactivator of PPAR-gamma-like protein 1 OS=Mus musculus OX=10090 GN=FAM120A PE=1 SV=2	F120A_MOUSE	FAM120A	122 kDa	Mus musculus	5	4	0	0	0	0	5	4	3	0	0	0
622	Neural cell adhesion molecule 1 OS=Mus musculus OX=10090 GN=Ncam1 PE=1 SV=3	NCAM1_MOUSE	Ncam1	119 kDa	Mus musculus	2	5	2	0	0	0	5	6	4	0	0	0
790	Kinesin light chain 1 OS=Mus musculus OX=10090 GN=Klc1 PE=1 SV=3	KLC1_MOUSE	Klc1	61 kDa	Mus musculus	0	3	6	0	0	0	0	13	11	0	0	0
769	Succinate dehydrogenase [ubiquinone] flavoprotein subunit, mitochondrial OS=Mus musculus OX=10090 GN=Sdha PE=1 SV=1	SDHA_MOUSE	Sdha	73 kDa	Mus musculus	2	3	4	0	0	0	3	6	5	0	0	0
660	Nucleoplasmin-3 OS=Mus musculus OX=10090 GN=Npm3 PE=1 SV=3	NPM3_MOUSE	Npm3	19 kDa	Mus musculus	0	5	2	0	0	2	3	4	3	0	0	0
906	U4/U6.U5 tri-snRNP-associated protein 1 OS=Mus musculus OX=10090 GN=Sart1 PE=1 SV=1	SNUT1_MOUSE	Sart1	91 kDa	Mus musculus	0	2	7	0	0	0	0	4	4	0	0	0
852	ATP-dependent RNA helicase DDX1 OS=Mus musculus OX=10090 GN=Ddx1 PE=1 SV=1	DDX1_MOUSE	Ddx1	83 kDa	Mus musculus	4	2	3	0	0	0	3	3	3	0	0	0
1042	Proteasome subunit beta type-2 OS=Mus musculus OX=10090 GN=Psmb2 PE=1 SV=1	PSB2_MOUSE	Psmb2	23 kDa	Mus musculus	0	0	6	0	3	0	0	0	7	0	0	3
715	LYR motif-containing protein 4 OS=Mus musculus OX=10090 GN=Lyrm4 PE=1 SV=1	LYRM4_MOUSE	Lyrm4	11 kDa	Mus musculus	0	4	5	0	0	0	0	3	8	0	0	0
1453	Nucleoside diphosphate kinase B OS=Mus musculus OX=10090 GN=Nme2 PE=1 SV=1	NDKB_MOUSE	Nme2	17 kDa	Mus musculus	4	0	5	0	0	0	0	2	8	0	0	0
807	Endoplasmin OS=Mus musculus OX=10090 GN=Hsp90b1 PE=1 SV=2	ENPL_MOUSE	Hsp90b1	92 kDa	Mus musculus	6	3	0	0	0	0	0	0	18	0	0	0
719	Serine/threonine-protein kinase 10 OS=Mus musculus OX=10090 GN=Stk10 PE=1 SV=2	STK10_MOUSE	Stk10	112 kDa	Mus musculus	3	4	2	0	0	0	0	3	4	0	0	0
894	Vacuolar protein sorting-associated protein 29 OS=Mus musculus OX=10090 GN=Vps29 PE=1 SV=1	VPS29_MOUSE	Vps29	20 kDa	Mus musculus	3	2	4	0	0	0	0	4	2	0	0	0
690	60S ribosomal protein L26 OS=Mus musculus OX=10090 GN=Rpl26 PE=1 SV=1	RL26_MOUSE	Rpl26	17 kDa	Mus musculus	3	4	2	0	0	0	0	2	3	0	0	0
620	Serine-protein kinase ATM OS=Mus musculus OX=10090 GN=Atm PE=1 SV=2	ATM_MOUSE	Atm	349 kDa	Mus musculus	0	5	4	0	0	0	0	0	3	0	0	0
1017	Eukaryotic translation initiation factor 3 subunit D OS=Mus musculus OX=10090 GN=Eif3d PE=1 SV=2	EIF3D_MOUSE	Eif3d	64 kDa	Mus musculus	0	0	5	2	2	0	0	0	8	0	0	0
829	Histone H1.5 OS=Mus musculus OX=10090 GN=Hist1h1b PE=1 SV=2	H15_MOUSE	Hist1h1b	23 kDa	Mus musculus	0	3	0	0	3	3	0	6	0	0	0	0
854	SWI/SNF-related matrix-associated actin-dependent regulator of chromatin subfamily A containing DEAD/H box 1 OS=Mus musculus OX=10090 GN=Smarcad1 PE=1 SV=2	SMRCD_MOUSE	Smarcad1	116 kDa	Mus musculus	3	2	4	0	0	0	0	0	4	0	0	0
818	Serine/arginine-rich splicing factor 3 OS=Mus musculus OX=10090 GN=Srsf3 PE=1 SV=1	SRSF3_MOUSE	Srsf3	19 kDa	Mus musculus	2	3	2	0	2	0	0	2	2	0	0	0
1468	Septin-7 OS=Mus musculus OX=10090 GN=Sept7 PE=1 SV=1	SEPT7_MOUSE	2021-09-07	51 kDa	Mus musculus	5	0	2	2	0	0	0	2	0	0	0	0
938	Neutral alpha-glucosidase AB OS=Mus musculus OX=10090 GN=Ganab PE=1 SV=1	GANAB_MOUSE	Ganab	107 kDa	Mus musculus	2	2	3	0	0	2	0	0	16	0	0	0
718	Autophagy-related protein 2 homolog A OS=Mus musculus OX=10090 GN=Atg2a PE=1 SV=2	ATG2A_MOUSE	Atg2a	211 kDa	Mus musculus	0	4	3	0	0	2	0	0	0	0	0	0
1436	GEM-interacting protein OS=Mus musculus OX=10090 GN=Gmip PE=1 SV=1	GMIP_MOUSE	Gmip	108 kDa	Mus musculus	3	0	7	0	0	0	3	2	6	0	4	6
921	Laminin subunit gamma-1 OS=Mus musculus OX=10090 GN=Lamc1 PE=1 SV=2	LAMC1_MOUSE	Lamc1	177 kDa	Mus musculus	0	2	8	0	0	0	4	8	13	0	5	0
774	Reticulon-4 OS=Mus musculus OX=10090 GN=Rtn4 PE=1 SV=2	RTN4_MOUSE	Rtn4	127 kDa	Mus musculus	2	3	5	0	0	0	3	2	7	0	2	3
773	Synaptojanin-1 OS=Mus musculus OX=10090 GN=Synj1 PE=1 SV=3	SYNJ1_MOUSE	Synj1	173 kDa	Mus musculus	2	3	5	0	0	0	3	7	8	0	5	0
1058	Ectoderm-neural cortex protein 1 OS=Mus musculus OX=10090 GN=Enc1 PE=2 SV=2	ENC1_MOUSE	Enc1	66 kDa	Mus musculus	0	0	10	0	0	0	5	0	14	0	0	0
683	BAG family molecular chaperone regulator 5 OS=Mus musculus OX=10090 GN=Bag5 PE=1 SV=1	BAG5_MOUSE	Bag5	51 kDa	Mus musculus	0	4	6	0	0	0	5	4	0	0	0	3
670	Prostaglandin E synthase 3 OS=Mus musculus OX=10090 GN=Ptges3 PE=1 SV=1	TEBP_MOUSE	Ptges3	19 kDa	Mus musculus	5	5	0	0	0	0	2	5	5	0	0	0
692	Staphylococcal nuclease domain-containing protein 1 OS=Mus musculus OX=10090 GN=Snd1 PE=1 SV=1	SND1_MOUSE	Snd1	102 kDa	Mus musculus	3	4	3	0	0	0	4	3	2	0	2	0
1410	Peflin OS=Mus musculus OX=10090 GN=Pef1 PE=1 SV=1	PEF1_MOUSE	Pef1	29 kDa	Mus musculus	2	0	0	6	2	0	0	0	0	5	9	10
899	Protein LSM12 homolog OS=Mus musculus OX=10090 GN=Lsm12 PE=1 SV=1	LSM12_MOUSE	Lsm12	22 kDa	Mus musculus	3	2	2	0	3	0	5	4	2	0	5	0
693	E3 ubiquitin-protein ligase UBR4 OS=Mus musculus OX=10090 GN=Ubr4 PE=1 SV=1	UBR4_MOUSE	Ubr4	572 kDa	Mus musculus	3	4	3	0	0	0	4	2	16	0	0	0
753	Active breakpoint cluster region-related protein OS=Mus musculus OX=10090 GN=Abr PE=1 SV=1	ABR_MOUSE	Abr	98 kDa	Mus musculus	0	4	6	0	0	0	4	0	4	0	0	0
882	Apoptosis-inducing factor 1, mitochondrial OS=Mus musculus OX=10090 GN=Aifm1 PE=1 SV=1	AIFM1_MOUSE	Aifm1	67 kDa	Mus musculus	5	2	3	0	0	0	3	2	3	0	0	0
609	Sister chromatid cohesion protein PDS5 homolog A OS=Mus musculus OX=10090 GN=Pds5a PE=1 SV=3	PDS5A_MOUSE	Pds5a	150 kDa	Mus musculus	0	6	4	0	0	0	0	3	4	0	0	0
1423	Mitochondrial antiviral-signaling protein OS=Mus musculus OX=10090 GN=Mavs PE=1 SV=1	MAVS_MOUSE	Mavs	53 kDa	Mus musculus	3	0	4	0	3	0	2	2	0	0	0	2
1469	Coronin-1C OS=Mus musculus OX=10090 GN=Coro1c PE=1 SV=2	COR1C_MOUSE	Coro1c	53 kDa	Mus musculus	6	0	0	0	4	0	2	0	2	0	0	0
918	NEDD8-activating enzyme E1 catalytic subunit OS=Mus musculus OX=10090 GN=Uba3 PE=1 SV=2	UBA3_MOUSE	Uba3	52 kDa	Mus musculus	2	2	6	0	0	0	2	0	3	0	0	0
665	40S ribosomal protein S23 OS=Mus musculus OX=10090 GN=Rps23 PE=1 SV=3	RS23_MOUSE	Rps23	16 kDa	Mus musculus	2	5	3	0	0	0	0	2	0	0	0	4
726	Pachytene checkpoint protein 2 homolog OS=Mus musculus OX=10090 GN=Trip13 PE=1 SV=1	PCH2_MOUSE	Trip13	48 kDa	Mus musculus	0	4	6	0	0	0	0	0	5	0	0	0
563	Ankyrin repeat and SAM domain-containing protein 1A OS=Mus musculus OX=10090 GN=Anks1a PE=1 SV=3	ANS1A_MOUSE	Anks1a	125 kDa	Mus musculus	0	7	3	0	0	0	3	0	0	0	0	0
1199	Ras-related protein Rab-2B OS=Mus musculus OX=10090 GN=Rab2b PE=1 SV=1	RAB2B_MOUSE	Rab2b	24 kDa	Mus musculus	0	0	10	0	0	0	0	0	0	0	0	0
1087	Double-stranded RNA-binding protein Staufen homolog 1 OS=Mus musculus OX=10090 GN=Stau1 PE=1 SV=1	STAU1_MOUSE	Stau1	54 kDa	Mus musculus	0	0	4	4	2	0	0	0	3	0	0	0
524	Ubiquitin-associated protein 2-like OS=Mus musculus OX=10090 GN=Ubap2l PE=1 SV=1	UBP2L_MOUSE	Ubap2l	117 kDa	Mus musculus	0	7	3	0	0	0	0	0	0	0	0	0
824	Glycine amidinotransferase, mitochondrial OS=Mus musculus OX=10090 GN=Gatm PE=1 SV=1	GATM_MOUSE	Gatm	48 kDa	Mus musculus	0	3	3	4	0	0	0	0	2	0	0	0
864	PITH domain-containing protein 1 OS=Mus musculus OX=10090 GN=Pithd1 PE=1 SV=1	PITH1_MOUSE	Pithd1	24 kDa	Mus musculus	2	2	0	2	2	2	0	5	5	0	0	0
1460	Collagen alpha-1(I) chain OS=Mus musculus OX=10090 GN=Col1a1 PE=1 SV=4	CO1A1_MOUSE	Col1a1	138 kDa	Mus musculus	4	0	7	0	0	0	5	2	7	0	5	5
1451	Melanoma-associated antigen D1 OS=Mus musculus OX=10090 GN=Maged1 PE=1 SV=1	MAGD1_MOUSE	Maged1	86 kDa	Mus musculus	4	0	2	2	0	3	4	4	2	5	6	9
1420	Cleavage and polyadenylation specificity factor subunit 1 OS=Mus musculus OX=10090 GN=Cpsf1 PE=1 SV=1	CPSF1_MOUSE	Cpsf1	161 kDa	Mus musculus	3	0	8	0	0	0	4	6	5	0	3	0
842	Disco-interacting protein 2 homolog B OS=Mus musculus OX=10090 GN=Dip2b PE=1 SV=1	DIP2B_MOUSE	Dip2b	171 kDa	Mus musculus	2	3	6	0	0	0	4	7	9	0	4	0
877	Collagen alpha-2(VI) chain OS=Mus musculus OX=10090 GN=Col6a2 PE=1 SV=3	CO6A2_MOUSE	Col6a2	110 kDa	Mus musculus	0	2	3	3	0	3	7	2	5	0	4	4
1444	Pleckstrin homology domain-containing family H member 2 OS=Mus musculus OX=10090 GN=Plekhh2 PE=1 SV=3	PKHH2_MOUSE	Plekhh2	168 kDa	Mus musculus	3	0	6	0	0	2	3	6	7	0	2	0
987	Mediator of RNA polymerase II transcription subunit 23 OS=Mus musculus OX=10090 GN=Med23 PE=1 SV=2	MED23_MOUSE	Med23	156 kDa	Mus musculus	0	0	9	0	0	2	0	4	22	0	0	2
796	E3 ubiquitin-protein ligase RNF31 OS=Mus musculus OX=10090 GN=Rnf31 PE=1 SV=2	RNF31_MOUSE	Rnf31	119 kDa	Mus musculus	0	3	8	0	0	0	3	4	8	0	0	0
995	Alpha-enolase OS=Mus musculus OX=10090 GN=Eno1 PE=1 SV=3	ENOA_MOUSE	Eno1	47 kDa	Mus musculus	0	0	0	2	2	7	0	2	5	0	2	5
530	60S ribosomal protein L32 OS=Mus musculus OX=10090 GN=Rpl32 PE=1 SV=2	RL32_MOUSE	Rpl32	16 kDa	Mus musculus	4	7	0	0	0	0	2	6	4	0	0	0
808	Polymerase delta-interacting protein 2 OS=Mus musculus OX=10090 GN=Poldip2 PE=1 SV=1	PDIP2_MOUSE	Poldip2	42 kDa	Mus musculus	5	3	3	0	0	0	4	3	2	2	0	0
901	Cyclin-dependent kinase 4 OS=Mus musculus OX=10090 GN=Cdk4 PE=1 SV=1	CDK4_MOUSE	Cdk4	34 kDa	Mus musculus	3	2	4	2	0	0	4	3	6	0	0	6
821	Histone H2A.J OS=Mus musculus OX=10090 GN=H2afj PE=1 SV=1	H2AJ_MOUSE	H2afj	14 kDa	Mus musculus	8	3	0	0	0	0	0	12	6	0	0	0
826	Dipeptidyl peptidase 9 OS=Mus musculus OX=10090 GN=Dpp9 PE=1 SV=2	DPP9_MOUSE	Dpp9	98 kDa	Mus musculus	0	3	8	0	0	0	0	4	7	0	0	0
896	Actin-related protein 2/3 complex subunit 1B OS=Mus musculus OX=10090 GN=Arpc1b PE=1 SV=4	ARC1B_MOUSE	Arpc1b	41 kDa	Mus musculus	5	2	4	0	0	0	3	0	7	0	0	2
1461	Integrin alpha-V OS=Mus musculus OX=10090 GN=Itgav PE=1 SV=2	ITAV_MOUSE	Itgav	115 kDa	Mus musculus	4	0	7	0	0	0	3	0	9	0	0	0
721	Lysosome-associated membrane glycoprotein 2 OS=Mus musculus OX=10090 GN=Lamp2 PE=1 SV=2	LAMP2_MOUSE	Lamp2	46 kDa	Mus musculus	5	4	2	0	0	0	3	3	3	0	0	0
1470	Protein timeless homolog OS=Mus musculus OX=10090 GN=Timeless PE=1 SV=3	TIM_MOUSE	Timeless	138 kDa	Mus musculus	6	0	5	0	0	0	0	2	7	0	0	0
1471	N(G),N(G)-dimethylarginine dimethylaminohydrolase 2 OS=Mus musculus OX=10090 GN=Ddah2 PE=1 SV=1	DDAH2_MOUSE	Ddah2	30 kDa	Mus musculus	7	0	4	0	0	0	3	0	2	0	0	0
881	Histone-binding protein RBBP7 OS=Mus musculus OX=10090 GN=Rbbp7 PE=1 SV=1	RBBP7_MOUSE	Rbbp7	48 kDa	Mus musculus	5	2	2	0	2	0	5	4	8	0	0	0
844	COP9 signalosome complex subunit 8 OS=Mus musculus OX=10090 GN=Cops8 PE=1 SV=1	CSN8_MOUSE	Cops8	23 kDa	Mus musculus	2	3	2	0	0	4	2	3	5	0	0	0
892	60S ribosomal protein L37a OS=Mus musculus OX=10090 GN=Rpl37a PE=1 SV=2	RL37A_MOUSE	Rpl37a	10 kDa	Mus musculus	3	2	6	0	0	0	0	4	3	0	0	0
1082	Synaptic vesicle membrane protein VAT-1 homolog OS=Mus musculus OX=10090 GN=Vat1 PE=1 SV=3	VAT1_MOUSE	Vat1	43 kDa	Mus musculus	0	0	0	4	2	5	0	7	0	0	0	0
1094	Histone H1.4 OS=Mus musculus OX=10090 GN=Hist1h1e PE=1 SV=2	H14_MOUSE	Hist1h1e	22 kDa	Mus musculus	0	0	0	0	7	4	0	0	0	0	0	0
771	Vacuolar protein sorting-associated protein 37C OS=Mus musculus OX=10090 GN=Vps37c PE=1 SV=1	VP37C_MOUSE	Vps37c	38 kDa	Mus musculus	2	3	4	0	2	0	0	0	0	0	0	0
898	Uracil phosphoribosyltransferase homolog OS=Mus musculus OX=10090 GN=Uprt PE=1 SV=1	UPP_MOUSE	Uprt	34 kDa	Mus musculus	0	2	10	0	0	0	8	3	5	4	2	4
680	E3 ubiquitin-protein ligase UBR5 OS=Mus musculus OX=10090 GN=Ubr5 PE=1 SV=2	UBR5_MOUSE	Ubr5	308 kDa	Mus musculus	0	4	5	0	0	3	5	5	11	3	2	7
980	Signal transducer and activator of transcription 2 OS=Mus musculus OX=10090 GN=Stat2 PE=1 SV=1	STAT2_MOUSE	Stat2	105 kDa	Mus musculus	0	0	12	0	0	0	9	3	21	0	0	0
635	Proteasome activator complex subunit 2 OS=Mus musculus OX=10090 GN=Psme2 PE=1 SV=4	PSME2_MOUSE	Psme2	27 kDa	Mus musculus	4	5	0	0	3	0	2	3	0	3	4	2
971	Arf-GAP with coiled-coil, ANK repeat and PH domain-containing protein 2 OS=Mus musculus OX=10090 GN=Acap2 PE=1 SV=2	ACAP2_MOUSE	Acap2	87 kDa	Mus musculus	0	0	9	3	0	0	6	6	8	0	0	0
1000	Probable ATP-dependent RNA helicase DDX5 OS=Mus musculus OX=10090 GN=Ddx5 PE=1 SV=2	DDX5_MOUSE	Ddx5	69 kDa	Mus musculus	0	0	8	4	0	0	10	6	4	0	0	0
746	ATP synthase subunit g, mitochondrial OS=Mus musculus OX=10090 GN=Atp5mg PE=1 SV=1	ATP5L_MOUSE	Atp5mg	11 kDa	Mus musculus	0	4	3	0	0	5	0	5	4	0	4	4
614	RAC-beta serine/threonine-protein kinase OS=Mus musculus OX=10090 GN=Akt2 PE=1 SV=1	AKT2_MOUSE	Akt2	56 kDa	Mus musculus	2	6	4	0	0	0	3	3	6	0	0	4
1463	60S ribosomal protein L22 OS=Mus musculus OX=10090 GN=Rpl22 PE=1 SV=2	RL22_MOUSE	Rpl22	15 kDa	Mus musculus	4	0	5	0	3	0	3	4	7	3	0	0
863	Uncharacterized protein FLJ45252 homolog OS=Mus musculus OX=10090 PE=1 SV=2	YJ005_MOUSE		38 kDa	Mus musculus	5	2	5	0	0	0	3	6	5	0	2	0
689	Golgin subfamily A member 3 OS=Mus musculus OX=10090 GN=Golga3 PE=1 SV=3	GOGA3_MOUSE	Golga3	167 kDa	Mus musculus	2	4	6	0	0	0	3	5	12	0	0	0
621	Eukaryotic translation initiation factor 3 subunit A OS=Mus musculus OX=10090 GN=Eif3a PE=1 SV=5	EIF3A_MOUSE	Eif3a	162 kDa	Mus musculus	2	5	5	0	0	0	4	2	21	0	0	0
542	Signal-induced proliferation-associated protein 1 OS=Mus musculus OX=10090 GN=Sipa1 PE=1 SV=2	SIPA1_MOUSE	Sipa1	112 kDa	Mus musculus	5	7	0	0	0	0	3	6	0	0	0	0
595	Major vault protein OS=Mus musculus OX=10090 GN=Mvp PE=1 SV=4	MVP_MOUSE	Mvp	96 kDa	Mus musculus	6	6	0	0	0	0	0	2	7	0	0	0
860	HEAT repeat-containing protein 6 OS=Mus musculus OX=10090 GN=Heatr6 PE=1 SV=1	HEAT6_MOUSE	Heatr6	129 kDa	Mus musculus	3	2	7	0	0	0	0	5	7	0	0	0
876	Tripeptidyl-peptidase 1 OS=Mus musculus OX=10090 GN=Tpp1 PE=1 SV=2	TPP1_MOUSE	Tpp1	61 kDa	Mus musculus	2	2	2	0	4	2	2	2	4	0	0	0
812	Phosphatidylinositol 5-phosphate 4-kinase type-2 gamma OS=Mus musculus OX=10090 GN=Pip4k2c PE=1 SV=1	PI42C_MOUSE	Pip4k2c	47 kDa	Mus musculus	6	3	3	0	0	0	0	0	3	0	0	0
724	Dedicator of cytokinesis protein 8 OS=Mus musculus OX=10090 GN=Dock8 PE=1 SV=4	DOCK8_MOUSE	Dock8	239 kDa	Mus musculus	8	4	0	0	0	0	0	0	0	0	0	0
744	Dihydrolipoyllysine-residue acetyltransferase component of pyruvate dehydrogenase complex, mitochondrial OS=Mus musculus OX=10090 GN=Dlat PE=1 SV=2	ODP2_MOUSE	Dlat	68 kDa	Mus musculus	5	4	3	0	0	0	2	0	0	0	0	0
887	ADP-ribosylation factor 4 OS=Mus musculus OX=10090 GN=Arf4 PE=1 SV=2	ARF4_MOUSE	Arf4	20 kDa	Mus musculus	0	2	8	0	3	0	2	6	7	6	3	3
972	Nuclear factor NF-kappa-B p105 subunit OS=Mus musculus OX=10090 GN=Nfkb1 PE=1 SV=2	NFKB1_MOUSE	Nfkb1	106 kDa	Mus musculus	0	0	11	2	0	0	3	3	18	0	3	2
827	Stromal membrane-associated protein 1 OS=Mus musculus OX=10090 GN=Smap1 PE=1 SV=1	SMAP1_MOUSE	Smap1	48 kDa	Mus musculus	3	3	7	0	0	0	5	6	5	0	4	5
1474	U2 small nuclear ribonucleoprotein A' OS=Mus musculus OX=10090 GN=Snrpa1 PE=1 SV=2	RU2A_MOUSE	Snrpa1	28 kDa	Mus musculus	8	0	0	3	2	0	2	2	0	4	12	5
610	Arpin OS=Mus musculus OX=10090 GN=Arpin PE=1 SV=1	ARPIN_MOUSE	Arpin	25 kDa	Mus musculus	4	6	3	0	0	0	2	7	2	0	2	4
412	von Willebrand factor A domain-containing protein 8 OS=Mus musculus OX=10090 GN=Vwa8 PE=1 SV=2	VWA8_MOUSE	Vwa8	213 kDa	Mus musculus	3	10	0	0	0	0	9	8	8	0	0	0
691	Lethal(2) giant larvae protein homolog 1 OS=Mus musculus OX=10090 GN=Llgl1 PE=1 SV=1	L2GL1_MOUSE	Llgl1	113 kDa	Mus musculus	3	4	3	0	3	0	3	4	6	0	3	3
562	WD repeat-containing protein 70 OS=Mus musculus OX=10090 GN=Wdr70 PE=1 SV=1	WDR70_MOUSE	Wdr70	73 kDa	Mus musculus	2	7	4	0	0	0	3	9	6	0	0	2
579	Transport and Golgi organization protein 6 homolog OS=Mus musculus OX=10090 GN=Tango6 PE=1 SV=1	TNG6_MOUSE	Tango6	119 kDa	Mus musculus	4	6	3	0	0	0	3	3	4	0	0	5
931	Keratin, type II cytoskeletal 80 OS=Mus musculus OX=10090 GN=Krt80 PE=1 SV=1	K2C80_MOUSE	Krt80	51 kDa	Mus musculus	0	2	0	3	2	6	3	2	2	4	3	0
885	Heterogeneous nuclear ribonucleoprotein Q OS=Mus musculus OX=10090 GN=Syncrip PE=1 SV=2	HNRPQ_MOUSE	Syncrip	70 kDa	Mus musculus	8	2	3	0	0	0	3	5	7	0	0	0
1467	14-3-3 protein zeta/delta OS=Mus musculus OX=10090 GN=Ywhaz PE=1 SV=1	1433Z_MOUSE	Ywhaz	28 kDa	Mus musculus	5	0	0	5	3	0	4	0	0	0	6	4
581	Cysteine desulfurase, mitochondrial OS=Mus musculus OX=10090 GN=Nfs1 PE=1 SV=3	NFS1_MOUSE	Nfs1	51 kDa	Mus musculus	4	6	3	0	0	0	4	4	3	0	0	0
1479	DNA replication licensing factor MCM2 OS=Mus musculus OX=10090 GN=Mcm2 PE=1 SV=3	MCM2_MOUSE	Mcm2	102 kDa	Mus musculus	13	0	0	0	0	0	0	0	4	0	0	0
731	Complement component 1 Q subcomponent-binding protein, mitochondrial OS=Mus musculus OX=10090 GN=C1qbp PE=1 SV=1	C1QBP_MOUSE	C1qbp	31 kDa	Mus musculus	4	4	0	0	5	0	0	0	2	0	4	4
816	F-box only protein 3 OS=Mus musculus OX=10090 GN=Fbxo3 PE=1 SV=1	FBX3_MOUSE	Fbxo3	55 kDa	Mus musculus	0	3	5	0	3	2	0	2	0	0	4	5
701	Lysosome-associated membrane glycoprotein 1 OS=Mus musculus OX=10090 GN=Lamp1 PE=1 SV=2	LAMP1_MOUSE	Lamp1	44 kDa	Mus musculus	5	4	4	0	0	0	6	4	0	0	0	0
809	E3 ubiquitin-protein ligase TRIP12 OS=Mus musculus OX=10090 GN=Trip12 PE=1 SV=1	TRIPC_MOUSE	Trip12	224 kDa	Mus musculus	0	3	10	0	0	0	0	0	7	0	0	0
788	GRB10-interacting GYF protein 1 OS=Mus musculus OX=10090 GN=Gigyf1 PE=1 SV=2	GGYF1_MOUSE	Gigyf1	116 kDa	Mus musculus	6	3	4	0	0	0	0	4	3	0	0	0
848	Protein NATD1 OS=Mus musculus OX=10090 GN=Natd1 PE=1 SV=1	NATD1_MOUSE	Natd1	13 kDa	Mus musculus	0	2	4	0	3	4	0	6	5	0	0	0
1402	Probable ATP-dependent RNA helicase DHX58 OS=Mus musculus OX=10090 GN=Dhx58 PE=1 SV=2	DHX58_MOUSE	Dhx58	77 kDa	Mus musculus	2	0	7	0	3	2	12	16	35	6	9	6
666	Serine/threonine-protein phosphatase 2A 55 kDa regulatory subunit B delta isoform OS=Mus musculus OX=10090 GN=Ppp2r2d PE=1 SV=1	2ABD_MOUSE	Ppp2r2d	52 kDa	Mus musculus	0	5	6	3	0	0	9	9	6	0	4	4
571	Activator of 90 kDa heat shock protein ATPase homolog 1 OS=Mus musculus OX=10090 GN=Ahsa1 PE=1 SV=2	AHSA1_MOUSE	Ahsa1	38 kDa	Mus musculus	0	6	6	2	0	0	0	2	4	7	2	2
605	Protein Noxp20 OS=Mus musculus OX=10090 GN=Fam114a1 PE=1 SV=1	NXP20_MOUSE	Fam114a1	61 kDa	Mus musculus	0	6	8	0	0	0	7	8	8	0	0	0
483	Cingulin OS=Mus musculus OX=10090 GN=Cgn PE=1 SV=1	CING_MOUSE	Cgn	136 kDa	Mus musculus	2	8	4	0	0	0	4	5	3	3	0	0
619	Nucleoprotein TPR OS=Mus musculus OX=10090 GN=Tpr PE=1 SV=1	TPR_MOUSE	Tpr	274 kDa	Mus musculus	0	5	9	0	0	0	3	4	10	0	0	0
751	Rho-related GTP-binding protein RhoG OS=Mus musculus OX=10090 GN=Rhog PE=1 SV=1	RHOG_MOUSE	Rhog	21 kDa	Mus musculus	3	4	7	0	0	0	3	3	5	0	0	3
565	Alsin OS=Mus musculus OX=10090 GN=Als2 PE=1 SV=3	ALS2_MOUSE	Als2	183 kDa	Mus musculus	3	7	4	0	0	0	2	4	2	0	2	0
584	Uridine-cytidine kinase-like 1 OS=Mus musculus OX=10090 GN=Uckl1 PE=1 SV=1	UCKL1_MOUSE	Uckl1	61 kDa	Mus musculus	5	6	3	0	0	0	4	11	3	0	0	0
862	HEAT repeat-containing protein 5B OS=Mus musculus OX=10090 GN=Heatr5b PE=1 SV=3	HTR5B_MOUSE	Heatr5b	224 kDa	Mus musculus	5	2	7	0	0	0	6	2	6	0	0	0
561	Cyclin-dependent kinase 4 inhibitor C OS=Mus musculus OX=10090 GN=Cdkn2c PE=1 SV=1	CDN2C_MOUSE	Cdkn2c	18 kDa	Mus musculus	2	7	5	0	0	0	3	5	2	0	0	0
640	F-box-like/WD repeat-containing protein TBL1X OS=Mus musculus OX=10090 GN=Tbl1x PE=1 SV=2	TBL1X_MOUSE	Tbl1x	57 kDa	Mus musculus	5	5	4	0	0	0	5	3	2	0	0	0
761	Serine/threonine-protein kinase 38 OS=Mus musculus OX=10090 GN=Stk38 PE=1 SV=1	STK38_MOUSE	Stk38	54 kDa	Mus musculus	0	4	4	4	2	0	4	4	9	0	0	0
489	Dolichyl-diphosphooligosaccharide--protein glycosyltransferase subunit 1 OS=Mus musculus OX=10090 GN=Rpn1 PE=1 SV=1	RPN1_MOUSE	Rpn1	69 kDa	Mus musculus	4	8	2	0	0	0	7	0	4	0	0	0
678	Iron-sulfur cluster assembly 1 homolog, mitochondrial OS=Mus musculus OX=10090 GN=Isca1 PE=2 SV=1	ISCA1_MOUSE	Isca1	14 kDa	Mus musculus	2	5	7	0	0	0	0	4	2	0	0	0
1293	Alpha-amylase 1 OS=Mus musculus OX=10090 GN=Amy1 PE=1 SV=2	AMY1_MOUSE	Amy1	58 kDa	Mus musculus	0	0	0	0	14	0	0	0	0	0	0	0
953	Desmoglein-1-beta OS=Mus musculus OX=10090 GN=Dsg1b PE=1 SV=1	DSG1B_MOUSE	Dsg1b	114 kDa	Mus musculus	0	0	0	6	3	5	6	0	0	0	0	0
520	Ezrin OS=Mus musculus OX=10090 GN=Ezr PE=1 SV=3	EZRI_MOUSE	Ezr	69 kDa	Mus musculus	4	8	2	0	0	0	0	3	0	0	0	0
573	Transferrin receptor protein 1 OS=Mus musculus OX=10090 GN=Tfrc PE=1 SV=1	TFR1_MOUSE	Tfrc	86 kDa	Mus musculus	0	6	9	0	0	0	5	2	12	0	3	7
1012	A-kinase anchor protein 8 OS=Mus musculus OX=10090 GN=Akap8 PE=1 SV=1	AKAP8_MOUSE	Akap8	76 kDa	Mus musculus	0	0	7	0	0	8	0	3	5	3	2	5
723	Uridine 5'-monophosphate synthase OS=Mus musculus OX=10090 GN=Umps PE=1 SV=3	UMPS_MOUSE	Umps	52 kDa	Mus musculus	5	4	6	0	0	0	9	8	9	0	2	11
616	4F2 cell-surface antigen heavy chain OS=Mus musculus OX=10090 GN=Slc3a2 PE=1 SV=1	4F2_MOUSE	Slc3a2	58 kDa	Mus musculus	0	6	9	0	0	0	3	2	11	2	0	0
531	Rho family-interacting cell polarization regulator 1 OS=Mus musculus OX=10090 GN=Ripor1 PE=1 SV=2	RIPR1_MOUSE	Ripor1	132 kDa	Mus musculus	4	7	4	0	0	0	9	8	12	0	0	3
770	Mitochondrial-processing peptidase subunit beta OS=Mus musculus OX=10090 GN=Pmpcb PE=1 SV=1	MPPB_MOUSE	Pmpcb	55 kDa	Mus musculus	2	3	10	0	0	0	3	8	6	0	0	3
772	Mth938 domain-containing protein OS=Mus musculus OX=10090 GN=Aamdc PE=1 SV=1	AAMDC_MOUSE	Aamdc	13 kDa	Mus musculus	2	3	4	4	0	2	4	4	5	2	2	4
623	U2 snRNP-associated SURP motif-containing protein OS=Mus musculus OX=10090 GN=U2surp PE=1 SV=3	SR140_MOUSE	U2surp	118 kDa	Mus musculus	2	5	8	0	0	0	4	3	8	0	2	0
1450	Interferon-induced, double-stranded RNA-activated protein kinase OS=Mus musculus OX=10090 GN=Eif2ak2 PE=1 SV=2	E2AK2_MOUSE	Eif2ak2	58 kDa	Mus musculus	4	0	4	4	3	0	0	2	6	4	2	5
733	Prefoldin subunit 1 OS=Mus musculus OX=10090 GN=Pfdn1 PE=1 SV=1	PFD1_MOUSE	Pfdn1	14 kDa	Mus musculus	2	4	2	0	3	4	2	2	3	3	3	3
920	ATP-binding cassette sub-family E member 1 OS=Mus musculus OX=10090 GN=Abce1 PE=1 SV=1	ABCE1_MOUSE	Abce1	67 kDa	Mus musculus	4	2	9	0	0	0	2	2	7	0	0	2
749	E3 ubiquitin-protein ligase RBX1 OS=Mus musculus OX=10090 GN=Rbx1 PE=1 SV=1	RBX1_MOUSE	Rbx1	12 kDa	Mus musculus	4	4	4	0	0	3	0	6	6	4	4	0
800	Calpain-2 catalytic subunit OS=Mus musculus OX=10090 GN=Capn2 PE=1 SV=4	CAN2_MOUSE	Capn2	80 kDa	Mus musculus	5	3	5	0	2	0	4	7	3	0	0	2
851	RING-type E3 ubiquitin-protein ligase PPIL2 OS=Mus musculus OX=10090 GN=Ppil2 PE=1 SV=2	PPIL2_MOUSE	Ppil2	59 kDa	Mus musculus	5	2	3	0	5	0	6	4	2	0	0	2
615	SNARE-associated protein Snapin OS=Mus musculus OX=10090 GN=Snapin PE=1 SV=1	SNAPN_MOUSE	Snapin	15 kDa	Mus musculus	0	6	5	4	0	0	3	6	3	0	0	0
639	Transcription elongation factor SPT5 OS=Mus musculus OX=10090 GN=Supt5h PE=1 SV=1	SPT5H_MOUSE	Supt5h	121 kDa	Mus musculus	5	5	5	0	0	0	2	3	16	0	0	0
741	Casein kinase II subunit beta OS=Mus musculus OX=10090 GN=Csnk2b PE=1 SV=1	CSK2B_MOUSE	Csnk2b	25 kDa	Mus musculus	6	4	5	0	0	0	3	5	3	0	0	0
699	Probable ATP-dependent RNA helicase DDX59 OS=Mus musculus OX=10090 GN=Ddx59 PE=1 SV=1	DDX59_MOUSE	Ddx59	68 kDa	Mus musculus	5	4	4	2	0	0	7	10	2	0	0	0
578	Intraflagellar transport protein 122 homolog OS=Mus musculus OX=10090 GN=Ift122 PE=1 SV=1	IF122_MOUSE	Ift122	135 kDa	Mus musculus	4	6	5	0	0	0	0	2	6	0	0	0
973	Collagen alpha-1(IV) chain OS=Mus musculus OX=10090 GN=Col4a1 PE=1 SV=4	CO4A1_MOUSE	Col4a1	161 kDa	Mus musculus	0	0	0	5	6	4	3	0	0	0	2	0
831	60S ribosomal protein L23a OS=Mus musculus OX=10090 GN=Rpl23a PE=1 SV=1	RL23A_MOUSE	Rpl23a	18 kDa	Mus musculus	6	3	6	0	0	0	0	4	0	0	0	0
523	Epidermal growth factor receptor substrate 15 OS=Mus musculus OX=10090 GN=Eps15 PE=1 SV=1	EPS15_MOUSE	Eps15	98 kDa	Mus musculus	0	7	9	0	0	0	6	5	9	0	0	0
934	Serine/threonine-protein phosphatase 4 regulatory subunit 1 OS=Mus musculus OX=10090 GN=Ppp4r1 PE=1 SV=2	PP4R1_MOUSE	Ppp4r1	106 kDa	Mus musculus	0	2	14	0	0	0	2	4	10	0	0	0
1008	Smoothelin OS=Mus musculus OX=10090 GN=Smtn PE=1 SV=2	SMTN_MOUSE	Smtn	100 kDa	Mus musculus	0	0	0	8	4	4	2	0	0	3	10	10
682	VPS35 endosomal protein sorting factor-like OS=Mus musculus OX=10090 GN=Vps35l PE=1 SV=2	VP35L_MOUSE	Vps35l	109 kDa	Mus musculus	0	4	12	0	0	0	4	5	4	0	0	0
1037	Caveolae-associated protein 1 OS=Mus musculus OX=10090 GN=Cavin1 PE=1 SV=1	CAVN1_MOUSE	Cavin1	44 kDa	Mus musculus	0	0	6	4	0	6	3	2	4	0	0	2
933	Proliferating cell nuclear antigen OS=Mus musculus OX=10090 GN=Pcna PE=1 SV=2	PCNA_MOUSE	Pcna	29 kDa	Mus musculus	0	2	5	6	3	0	3	0	5	0	7	7
1409	Proteasome subunit beta type-3 OS=Mus musculus OX=10090 GN=Psmb3 PE=1 SV=1	PSB3_MOUSE	Psmb3	23 kDa	Mus musculus	2	0	5	0	5	4	0	2	6	0	9	4
643	Ribosome-binding protein 1 OS=Mus musculus OX=10090 GN=Rrbp1 PE=1 SV=2	RRBP1_MOUSE	Rrbp1	173 kDa	Mus musculus	6	5	5	0	0	0	14	3	11	0	0	0
819	UPF0428 protein CXorf56 homolog OS=Mus musculus OX=10090 PE=1 SV=1	CX056_MOUSE		26 kDa	Mus musculus	2	3	3	2	4	2	2	3	2	2	4	4
870	WD repeat and HMG-box DNA-binding protein 1 OS=Mus musculus OX=10090 GN=Wdhd1 PE=1 SV=2	WDHD1_MOUSE	Wdhd1	124 kDa	Mus musculus	5	2	9	0	0	0	4	0	7	0	3	0
676	Ras-related protein Rab-1A OS=Mus musculus OX=10090 GN=Rab1A PE=1 SV=3	RAB1A_MOUSE	Rab1A	23 kDa	Mus musculus	0	5	11	0	0	0	6	0	11	0	0	0
711	Signal recognition particle subunit SRP68 OS=Mus musculus OX=10090 GN=Srp68 PE=1 SV=2	SRP68_MOUSE	Srp68	71 kDa	Mus musculus	7	4	5	0	0	0	4	7	5	0	0	0
705	Aspartate--tRNA ligase, cytoplasmic OS=Mus musculus OX=10090 GN=Dars PE=1 SV=2	SYDC_MOUSE	Dars	57 kDa	Mus musculus	5	4	7	0	0	0	7	2	11	0	0	0
694	Peptidyl-tRNA hydrolase 2, mitochondrial OS=Mus musculus OX=10090 GN=Ptrh2 PE=1 SV=1	PTH2_MOUSE	Ptrh2	20 kDa	Mus musculus	4	4	8	0	0	0	3	3	4	0	0	0
779	DENN domain-containing protein 5B OS=Mus musculus OX=10090 GN=Dennd5b PE=1 SV=2	DEN5B_MOUSE	Dennd5b	145 kDa	Mus musculus	5	3	8	0	0	0	2	5	3	0	0	0
637	E3 ubiquitin-protein ligase BRE1A OS=Mus musculus OX=10090 GN=Rnf20 PE=1 SV=2	BRE1A_MOUSE	Rnf20	114 kDa	Mus musculus	5	5	6	0	0	0	2	3	5	0	0	0
993	DNA topoisomerase 2-alpha OS=Mus musculus OX=10090 GN=Top2a PE=1 SV=2	TOP2A_MOUSE	Top2a	173 kDa	Mus musculus	0	0	16	0	0	0	0	0	2	0	0	0
641	Dedicator of cytokinesis protein 7 OS=Mus musculus OX=10090 GN=Dock7 PE=1 SV=3	DOCK7_MOUSE	Dock7	241 kDa	Mus musculus	6	5	3	0	0	2	10	13	16	0	0	0
681	Protein FAM83H OS=Mus musculus OX=10090 GN=Fam83h PE=1 SV=1	FA83H_MOUSE	Fam83h	131 kDa	Mus musculus	0	4	0	8	2	2	0	0	5	0	3	5
880	39S ribosomal protein L14, mitochondrial OS=Mus musculus OX=10090 GN=Mrpl14 PE=1 SV=1	RM14_MOUSE	Mrpl14	16 kDa	Mus musculus	3	2	3	0	3	5	4	5	2	0	0	3
1115	40S ribosomal protein S28 OS=Mus musculus OX=10090 GN=Rps28 PE=1 SV=1	RS28_MOUSE	Rps28	8 kDa	Mus musculus	0	0	3	6	2	5	0	3	0	3	0	5
1480	Peptidyl-prolyl cis-trans isomerase B OS=Mus musculus OX=10090 GN=Ppib PE=1 SV=2	PPIB_MOUSE	Ppib	24 kDa	Mus musculus	16	0	0	0	0	0	0	0	0	0	0	0
688	Nuclear receptor coactivator 3 OS=Mus musculus OX=10090 GN=Ncoa3 PE=1 SV=2	NCOA3_MOUSE	Ncoa3	152 kDa	Mus musculus	2	4	5	0	2	3	0	2	8	0	0	2
806	Vinculin OS=Mus musculus OX=10090 GN=Vcl PE=1 SV=4	VINC_MOUSE	Vcl	117 kDa	Mus musculus	0	3	6	0	3	4	3	0	7	0	0	0
1418	Plakophilin-1 OS=Mus musculus OX=10090 GN=Pkp1 PE=1 SV=1	PKP1_MOUSE	Pkp1	81 kDa	Mus musculus	2	0	3	2	2	7	0	0	0	2	0	2
1183	Paraspeckle component 1 OS=Mus musculus OX=10090 GN=Pspc1 PE=1 SV=1	PSPC1_MOUSE	Pspc1	59 kDa	Mus musculus	0	0	0	3	7	6	0	0	0	0	0	0
661	COBW domain-containing protein 1 OS=Mus musculus OX=10090 GN=Cbwd1 PE=1 SV=1	CBWD1_MOUSE	Cbwd1	44 kDa	Mus musculus	4	5	7	0	0	0	0	0	0	0	0	0
608	ERO1-like protein alpha OS=Mus musculus OX=10090 GN=Ero1a PE=1 SV=2	ERO1A_MOUSE	Ero1a	54 kDa	Mus musculus	6	6	5	0	0	0	8	12	10	0	2	4
961	EH domain-binding protein 1-like protein 1 OS=Mus musculus OX=10090 GN=Ehbp1l1 PE=1 SV=1	EH1L1_MOUSE	Ehbp1l1	185 kDa	Mus musculus	0	0	17	0	0	0	7	0	13	0	0	3
455	Synaptosomal-associated protein 47 OS=Mus musculus OX=10090 GN=Snap47 PE=1 SV=1	SNP47_MOUSE	Snap47	47 kDa	Mus musculus	3	9	3	0	2	0	7	4	8	0	4	4
738	Vesicle-trafficking protein SEC22b OS=Mus musculus OX=10090 GN=Sec22b PE=1 SV=3	SC22B_MOUSE	Sec22b	25 kDa	Mus musculus	3	4	5	0	3	2	2	6	6	2	3	2
865	Vacuolar protein sorting-associated protein 18 homolog OS=Mus musculus OX=10090 GN=Vps18 PE=1 SV=2	VPS18_MOUSE	Vps18	110 kDa	Mus musculus	7	2	8	0	0	0	8	5	4	0	0	0
872	ATP-dependent RNA helicase A OS=Mus musculus OX=10090 GN=Dhx9 PE=1 SV=2	DHX9_MOUSE	Dhx9	149 kDa	Mus musculus	0	2	7	0	5	3	3	4	18	0	0	2
740	Ubiquitin thioesterase OTUB1 OS=Mus musculus OX=10090 GN=Otub1 PE=1 SV=2	OTUB1_MOUSE	Otub1	31 kDa	Mus musculus	3	4	7	3	0	0	3	4	6	0	2	0
663	40S ribosomal protein S26 OS=Mus musculus OX=10090 GN=Rps26 PE=1 SV=3	RS26_MOUSE	Rps26	13 kDa	Mus musculus	5	5	7	0	0	0	8	3	3	0	0	0
1417	Tyrosine-protein phosphatase non-receptor type 9 OS=Mus musculus OX=10090 GN=Ptpn9 PE=1 SV=2	PTN9_MOUSE	Ptpn9	68 kDa	Mus musculus	2	0	3	0	7	5	11	6	0	0	0	7
645	Formin-like protein 3 OS=Mus musculus OX=10090 GN=Fmnl3 PE=1 SV=2	FMNL3_MOUSE	Fmnl3	117 kDa	Mus musculus	7	5	5	0	0	0	0	3	11	0	0	0
496	Exocyst complex component 4 OS=Mus musculus OX=10090 GN=Exoc4 PE=1 SV=2	EXOC4_MOUSE	Exoc4	111 kDa	Mus musculus	6	8	3	0	0	0	0	3	6	0	0	0
1472	Splicing factor 3B subunit 1 OS=Mus musculus OX=10090 GN=Sf3b1 PE=1 SV=1	SF3B1_MOUSE	Sf3b1	146 kDa	Mus musculus	7	0	10	0	0	0	0	0	4	0	0	0
629	Nischarin OS=Mus musculus OX=10090 GN=Nisch PE=1 SV=2	NISCH_MOUSE	Nisch	175 kDa	Mus musculus	3	5	5	0	4	0	0	0	0	0	0	3
577	Protein misato homolog 1 OS=Mus musculus OX=10090 GN=Msto1 PE=1 SV=1	MSTO1_MOUSE	Msto1	61 kDa	Mus musculus	3	6	6	3	0	0	5	16	7	2	5	6
730	T-complex protein 1 subunit zeta OS=Mus musculus OX=10090 GN=Cct6a PE=1 SV=3	TCPZ_MOUSE	Cct6a	58 kDa	Mus musculus	3	4	5	0	4	2	7	5	8	2	2	7
1455	Coronin-1B OS=Mus musculus OX=10090 GN=Coro1b PE=1 SV=1	COR1B_MOUSE	Coro1b	54 kDa	Mus musculus	4	0	6	3	5	0	6	5	6	0	3	4
624	1-phosphatidylinositol 3-phosphate 5-kinase OS=Mus musculus OX=10090 GN=Pikfyve PE=1 SV=3	FYV1_MOUSE	Pikfyve	237 kDa	Mus musculus	2	5	11	0	0	0	3	8	13	0	0	0
672	Acetolactate synthase-like protein OS=Mus musculus OX=10090 GN=Ilvbl PE=1 SV=1	ILVBL_MOUSE	Ilvbl	68 kDa	Mus musculus	10	5	3	0	0	0	6	4	8	0	0	0
534	Eukaryotic translation initiation factor 3 subunit C OS=Mus musculus OX=10090 GN=Eif3c PE=1 SV=1	EIF3C_MOUSE	Eif3c	106 kDa	Mus musculus	4	7	7	0	0	0	6	4	16	0	0	0
673	Probable 28S rRNA (cytosine-C(5))-methyltransferase OS=Mus musculus OX=10090 GN=Nop2 PE=1 SV=1	NOP2_MOUSE	Nop2	87 kDa	Mus musculus	5	5	8	0	0	0	8	4	6	0	0	0
543	Lysosomal alpha-glucosidase OS=Mus musculus OX=10090 GN=Gaa PE=1 SV=2	LYAG_MOUSE	Gaa	106 kDa	Mus musculus	6	7	5	0	0	0	5	14	2	0	0	0
526	Rho guanine nucleotide exchange factor 25 OS=Mus musculus OX=10090 GN=Arhgef25 PE=1 SV=1	ARHGP_MOUSE	Arhgef25	68 kDa	Mus musculus	3	7	5	3	0	0	9	11	5	0	0	0
536	Plasminogen activator inhibitor 1 RNA-binding protein OS=Mus musculus OX=10090 GN=Serbp1 PE=1 SV=2	PAIRB_MOUSE	Serbp1	45 kDa	Mus musculus	5	7	4	2	0	0	7	9	5	0	0	0
785	Calpain-1 catalytic subunit OS=Mus musculus OX=10090 GN=Capn1 PE=1 SV=1	CAN1_MOUSE	Capn1	82 kDa	Mus musculus	5	3	3	0	5	2	2	3	3	0	0	2
253	AP-1 complex subunit beta-1 OS=Mus musculus OX=10090 GN=Ap1b1 PE=1 SV=2	AP1B1_MOUSE	Ap1b1	104 kDa	Mus musculus	0	19	0	0	0	0	15	15	21	0	0	0
714	Golgi apparatus protein 1 OS=Mus musculus OX=10090 GN=Glg1 PE=1 SV=1	GSLG1_MOUSE	Glg1	134 kDa	Mus musculus	10	4	5	0	0	0	4	6	11	0	4	3
485	Calpastatin OS=Mus musculus OX=10090 GN=Cast PE=1 SV=2	ICAL_MOUSE	Cast	85 kDa	Mus musculus	3	8	5	0	0	3	4	4	7	0	2	7
804	40S ribosomal protein S3a OS=Mus musculus OX=10090 GN=Rps3a PE=1 SV=3	RS3A_MOUSE	Rps3a	30 kDa	Mus musculus	11	3	5	0	0	0	4	2	2	0	0	3
654	E3 ubiquitin-protein ligase SIAH1A OS=Mus musculus OX=10090 GN=Siah1a PE=1 SV=1	SIA1A_MOUSE	Siah1a	31 kDa	Mus musculus	3	5	0	5	3	3	0	3	4	12	10	9
634	Ubiquitin carboxyl-terminal hydrolase 25 OS=Mus musculus OX=10090 GN=Usp25 PE=1 SV=2	UBP25_MOUSE	Usp25	121 kDa	Mus musculus	4	5	10	0	0	0	8	12	22	0	0	0
492	26S proteasome non-ATPase regulatory subunit 3 OS=Mus musculus OX=10090 GN=Psmd3 PE=1 SV=3	PSMD3_MOUSE	Psmd3	61 kDa	Mus musculus	5	8	6	0	0	0	10	11	16	0	0	0
626	Protein diaphanous homolog 1 OS=Mus musculus OX=10090 GN=Diaph1 PE=1 SV=1	DIAP1_MOUSE	Diaph1	139 kDa	Mus musculus	3	5	11	0	0	0	5	7	10	0	0	0
857	tRNA (cytosine(34)-C(5))-methyltransferase OS=Mus musculus OX=10090 GN=Nsun2 PE=1 SV=2	NSUN2_MOUSE	Nsun2	85 kDa	Mus musculus	9	2	8	0	0	0	4	4	15	0	0	0
527	WD repeat and FYVE domain-containing protein 3 OS=Mus musculus OX=10090 GN=Wdfy3 PE=1 SV=1	WDFY3_MOUSE	Wdfy3	392 kDa	Mus musculus	3	7	9	0	0	0	3	9	11	0	0	0
481	Striatin OS=Mus musculus OX=10090 GN=Strn PE=1 SV=2	STRN_MOUSE	Strn	86 kDa	Mus musculus	0	8	7	0	0	4	4	7	9	0	0	0
736	Protein S100-A6 OS=Mus musculus OX=10090 GN=S100a6 PE=1 SV=3	S10A6_MOUSE	S100a6	10 kDa	Mus musculus	3	4	8	0	2	2	2	4	3	0	3	4
786	Serine/threonine-protein kinase WNK1 OS=Mus musculus OX=10090 GN=Wnk1 PE=1 SV=2	WNK1_MOUSE	Wnk1	251 kDa	Mus musculus	6	3	10	0	0	0	3	4	10	0	0	0
750	40S ribosomal protein S4, X isoform OS=Mus musculus OX=10090 GN=Rps4x PE=1 SV=2	RS4X_MOUSE	Rps4x	30 kDa	Mus musculus	10	4	5	0	0	0	4	4	5	0	0	0
568	Cathepsin D OS=Mus musculus OX=10090 GN=Ctsd PE=1 SV=1	CATD_MOUSE	Ctsd	45 kDa	Mus musculus	5	7	7	0	0	0	0	6	11	0	0	0
758	Ras-related protein Rab-10 OS=Mus musculus OX=10090 GN=Rab10 PE=1 SV=1	RAB10_MOUSE	Rab10	23 kDa	Mus musculus	8	4	7	0	0	0	5	4	0	0	0	0
850	Mitotic spindle assembly checkpoint protein MAD2A OS=Mus musculus OX=10090 GN=Mad2l1 PE=1 SV=2	MD2L1_MOUSE	Mad2l1	24 kDa	Mus musculus	7	2	5	0	3	2	3	3	6	0	0	0
590	Cell cycle and apoptosis regulator protein 2 OS=Mus musculus OX=10090 GN=Ccar2 PE=1 SV=2	CCAR2_MOUSE	Ccar2	103 kDa	Mus musculus	5	6	4	2	2	0	0	0	5	0	0	4
456	Small glutamine-rich tetratricopeptide repeat-containing protein alpha OS=Mus musculus OX=10090 GN=Sgta PE=1 SV=2	SGTA_MOUSE	Sgta	34 kDa	Mus musculus	3	9	8	0	0	0	5	5	5	7	2	3
843	Ran-specific GTPase-activating protein OS=Mus musculus OX=10090 GN=Ranbp1 PE=1 SV=2	RANG_MOUSE	Ranbp1	24 kDa	Mus musculus	7	3	7	0	3	0	5	6	8	4	8	6
631	Transmembrane emp24 domain-containing protein 10 OS=Mus musculus OX=10090 GN=Tmed10 PE=1 SV=1	TMEDA_MOUSE	Tmed10	25 kDa	Mus musculus	4	5	11	0	0	0	4	5	12	0	5	6
708	DNA excision repair protein ERCC-6-like OS=Mus musculus OX=10090 GN=Ercc6l PE=1 SV=1	ERC6L_MOUSE	Ercc6l	139 kDa	Mus musculus	7	4	9	0	0	0	9	10	15	0	6	2
777	Pre-mRNA-splicing factor ATP-dependent RNA helicase DHX15 OS=Mus musculus OX=10090 GN=Dhx15 PE=1 SV=2	DHX15_MOUSE	Dhx15	91 kDa	Mus musculus	4	3	9	4	0	0	6	11	11	2	0	3
820	Eukaryotic translation initiation factor 4B OS=Mus musculus OX=10090 GN=Eif4b PE=1 SV=1	IF4B_MOUSE	Eif4b	69 kDa	Mus musculus	4	3	5	6	2	0	3	4	3	5	3	5
667	Cytochrome c oxidase subunit NDUFA4 OS=Mus musculus OX=10090 GN=Ndufa4 PE=1 SV=2	NDUA4_MOUSE	Ndufa4	9 kDa	Mus musculus	3	5	4	0	4	4	3	4	4	5	3	5
461	General vesicular transport factor p115 OS=Mus musculus OX=10090 GN=Uso1 PE=1 SV=2	USO1_MOUSE	Uso1	107 kDa	Mus musculus	6	9	5	0	0	0	8	3	18	0	0	2
728	EH domain-containing protein 1 OS=Mus musculus OX=10090 GN=Ehd1 PE=1 SV=1	EHD1_MOUSE	Ehd1	61 kDa	Mus musculus	10	4	2	4	0	0	4	5	8	4	0	0
775	ADP-ribosylation factor-like protein 8B OS=Mus musculus OX=10090 GN=Arl8b PE=1 SV=1	ARL8B_MOUSE	Arl8b	22 kDa	Mus musculus	4	3	6	0	5	2	4	6	7	3	3	0
487	Dynactin subunit 1 OS=Mus musculus OX=10090 GN=Dctn1 PE=1 SV=3	DCTN1_MOUSE	Dctn1	142 kDa	Mus musculus	3	8	9	0	0	0	4	7	11	0	0	0
658	Cytoskeleton-associated protein 4 OS=Mus musculus OX=10090 GN=Ckap4 PE=1 SV=2	CKAP4_MOUSE	Ckap4	64 kDa	Mus musculus	12	5	3	0	0	0	12	5	4	0	0	0
713	Rho guanine nucleotide exchange factor 1 OS=Mus musculus OX=10090 GN=Arhgef1 PE=1 SV=2	ARHG1_MOUSE	Arhgef1	103 kDa	Mus musculus	9	4	7	0	0	0	8	4	11	0	0	0
606	Myotubularin-related protein 2 OS=Mus musculus OX=10090 GN=Mtmr2 PE=1 SV=3	MTMR2_MOUSE	Mtmr2	73 kDa	Mus musculus	6	6	5	3	0	0	5	5	3	0	0	4
657	40S ribosomal protein S3 OS=Mus musculus OX=10090 GN=Rps3 PE=1 SV=1	RS3_MOUSE	Rps3	27 kDa	Mus musculus	6	5	4	5	0	0	3	8	0	0	2	8
484	Heterogeneous nuclear ribonucleoprotein M OS=Mus musculus OX=10090 GN=Hnrnpm PE=1 SV=3	HNRPM_MOUSE	Hnrnpm	78 kDa	Mus musculus	3	8	4	0	5	0	7	4	4	0	0	2
763	Neuropilin-2 OS=Mus musculus OX=10090 GN=Nrp2 PE=1 SV=2	NRP2_MOUSE	Nrp2	105 kDa	Mus musculus	0	3	17	0	0	0	6	0	2	0	0	0
861	Serine/threonine-protein kinase TAO1 OS=Mus musculus OX=10090 GN=Taok1 PE=1 SV=1	TAOK1_MOUSE	Taok1	116 kDa	Mus musculus	0	2	0	18	0	0	0	0	0	0	3	2
935	Netrin receptor UNC5B OS=Mus musculus OX=10090 GN=Unc5b PE=1 SV=1	UNC5B_MOUSE	Unc5b	104 kDa	Mus musculus	0	2	18	0	0	0	0	0	14	0	0	0
709	[F-actin]-monooxygenase MICAL1 OS=Mus musculus OX=10090 GN=Mical1 PE=1 SV=1	MICA1_MOUSE	Mical1	117 kDa	Mus musculus	7	4	6	0	3	0	4	4	9	0	0	0
574	Protein strawberry notch homolog 1 OS=Mus musculus OX=10090 GN=Sbno1 PE=1 SV=2	SBNO1_MOUSE	Sbno1	154 kDa	Mus musculus	2	6	9	0	0	3	2	4	6	0	0	0
828	Proteasome activator complex subunit 3 OS=Mus musculus OX=10090 GN=Psme3 PE=1 SV=1	PSME3_MOUSE	Psme3	30 kDa	Mus musculus	3	3	4	4	3	3	2	3	4	0	0	7
612	Reticulon-3 OS=Mus musculus OX=10090 GN=Rtn3 PE=1 SV=2	RTN3_MOUSE	Rtn3	104 kDa	Mus musculus	8	6	6	0	0	0	0	0	7	0	0	0
467	Protein MMS22-like OS=Mus musculus OX=10090 GN=Mms22l PE=1 SV=1	MMS22_MOUSE	Mms22l	141 kDa	Mus musculus	8	9	4	0	0	0	6	14	11	0	5	3
878	Ubiquitin-fold modifier-conjugating enzyme 1 OS=Mus musculus OX=10090 GN=Ufc1 PE=1 SV=1	UFC1_MOUSE	Ufc1	19 kDa	Mus musculus	5	2	9	0	0	5	7	8	10	4	2	2
1426	55 kDa erythrocyte membrane protein OS=Mus musculus OX=10090 GN=Mpp1 PE=1 SV=1	EM55_MOUSE	Mpp1	52 kDa	Mus musculus	3	0	6	4	4	4	7	8	7	5	8	5
853	60S acidic ribosomal protein P1 OS=Mus musculus OX=10090 GN=Rplp1 PE=1 SV=1	RLA1_MOUSE	Rplp1	11 kDa	Mus musculus	4	2	8	7	0	0	4	3	4	0	4	8
538	Extended synaptotagmin-1 OS=Mus musculus OX=10090 GN=Esyt1 PE=1 SV=2	ESYT1_MOUSE	Esyt1	122 kDa	Mus musculus	5	7	9	0	0	0	13	8	16	0	0	0
532	Coiled-coil and C2 domain-containing protein 1B OS=Mus musculus OX=10090 GN=Cc2d1b PE=1 SV=1	C2D1B_MOUSE	Cc2d1b	93 kDa	Mus musculus	4	7	8	0	2	0	7	6	11	0	0	2
611	D-3-phosphoglycerate dehydrogenase OS=Mus musculus OX=10090 GN=Phgdh PE=1 SV=3	SERA_MOUSE	Phgdh	57 kDa	Mus musculus	3	6	3	4	5	0	6	7	7	0	2	3
599	HEAT repeat-containing protein 5A OS=Mus musculus OX=10090 GN=Heatr5a PE=1 SV=2	HTR5A_MOUSE	Heatr5a	220 kDa	Mus musculus	7	6	8	0	0	0	7	7	9	0	0	0
575	Nuclear receptor coactivator 2 OS=Mus musculus OX=10090 GN=Ncoa2 PE=1 SV=3	NCOA2_MOUSE	Ncoa2	158 kDa	Mus musculus	2	6	9	0	2	2	4	2	7	0	3	2
555	Structural maintenance of chromosomes protein 4 OS=Mus musculus OX=10090 GN=Smc4 PE=1 SV=1	SMC4_MOUSE	Smc4	147 kDa	Mus musculus	10	7	4	0	0	0	3	2	7	0	0	0
653	ADP-ribosylation factor GTPase-activating protein 3 OS=Mus musculus OX=10090 GN=Arfgap3 PE=1 SV=2	ARFG3_MOUSE	Arfgap3	57 kDa	Mus musculus	3	5	7	3	0	3	5	6	9	0	2	0
729	AP2-associated protein kinase 1 OS=Mus musculus OX=10090 GN=Aak1 PE=1 SV=2	AAK1_MOUSE	Aak1	103 kDa	Mus musculus	4	4	13	0	0	0	4	0	10	0	0	0
905	Myosin phosphatase Rho-interacting protein OS=Mus musculus OX=10090 GN=Mprip PE=1 SV=2	MPRIP_MOUSE	Mprip	116 kDa	Mus musculus	5	2	11	0	3	0	7	0	9	0	0	0
895	Polymerase delta-interacting protein 3 OS=Mus musculus OX=10090 GN=Poldip3 PE=1 SV=1	PDIP3_MOUSE	Poldip3	46 kDa	Mus musculus	3	2	5	0	6	5	2	4	5	0	0	0
569	Galactocerebrosidase OS=Mus musculus OX=10090 GN=Galc PE=1 SV=2	GALC_MOUSE	Galc	77 kDa	Mus musculus	0	6	0	9	4	2	0	4	0	0	2	0
491	Elongator complex protein 1 OS=Mus musculus OX=10090 GN=Elp1 PE=1 SV=2	ELP1_MOUSE	Elp1	150 kDa	Mus musculus	5	8	7	0	2	0	10	11	16	6	7	3
600	26S proteasome non-ATPase regulatory subunit 9 OS=Mus musculus OX=10090 GN=Psmd9 PE=1 SV=1	PSMD9_MOUSE	Psmd9	25 kDa	Mus musculus	8	6	2	3	3	0	6	7	6	6	9	10
910	Ataxin-2-like protein OS=Mus musculus OX=10090 GN=Atxn2l PE=1 SV=1	ATX2L_MOUSE	Atxn2l	111 kDa	Mus musculus	6	2	14	0	0	0	5	2	12	0	0	0
977	Glutamine--fructose-6-phosphate aminotransferase [isomerizing] 1 OS=Mus musculus OX=10090 GN=Gfpt1 PE=1 SV=3	GFPT1_MOUSE	Gfpt1	79 kDa	Mus musculus	0	0	3	9	4	6	3	3	11	0	0	4
628	Histone acetyltransferase type B catalytic subunit OS=Mus musculus OX=10090 GN=Hat1 PE=1 SV=1	HAT1_MOUSE	Hat1	49 kDa	Mus musculus	3	5	6	4	2	2	2	3	2	2	2	2
636	V-type proton ATPase subunit G 1 OS=Mus musculus OX=10090 GN=Atp6v1g1 PE=1 SV=3	VATG1_MOUSE	Atp6v1g1	14 kDa	Mus musculus	4	5	4	2	3	4	6	4	6	0	3	2
757	Myeloid differentiation primary response protein MyD88 OS=Mus musculus OX=10090 GN=Myd88 PE=1 SV=3	MYD88_MOUSE	Myd88	34 kDa	Mus musculus	5	4	9	0	4	0	5	0	11	4	0	0
834	Uncharacterized protein KIAA0930 homolog OS=Mus musculus OX=10090 PE=1 SV=2	K0930_MOUSE		46 kDa	Mus musculus	7	3	4	2	2	4	2	4	3	0	2	7
650	Ketosamine-3-kinase OS=Mus musculus OX=10090 GN=Fn3krp PE=1 SV=2	KT3K_MOUSE	Fn3krp	34 kDa	Mus musculus	9	5	8	0	0	0	0	4	12	0	0	0
592	Opioid growth factor receptor OS=Mus musculus OX=10090 GN=Ogfr PE=1 SV=1	OGFR_MOUSE	Ogfr	71 kDa	Mus musculus	6	6	11	0	0	0	10	10	21	0	2	7
710	40S ribosomal protein S16 OS=Mus musculus OX=10090 GN=Rps16 PE=1 SV=4	RS16_MOUSE	Rps16	16 kDa	Mus musculus	7	4	9	0	0	3	6	5	7	3	7	4
588	Exportin-6 OS=Mus musculus OX=10090 GN=Xpo6 PE=1 SV=2	XPO6_MOUSE	Xpo6	129 kDa	Mus musculus	5	6	12	0	0	0	9	8	13	0	3	4
1477	YrdC domain-containing protein, mitochondrial OS=Mus musculus OX=10090 GN=Yrdc PE=1 SV=1	YRDC_MOUSE	Yrdc	29 kDa	Mus musculus	9	0	4	0	6	4	10	0	6	6	14	16
732	Transgelin-2 OS=Mus musculus OX=10090 GN=Tagln2 PE=1 SV=4	TAGL2_MOUSE	Tagln2	22 kDa	Mus musculus	0	4	8	5	3	3	4	4	11	4	5	8
551	40S ribosomal protein S9 OS=Mus musculus OX=10090 GN=Rps9 PE=1 SV=3	RS9_MOUSE	Rps9	23 kDa	Mus musculus	9	7	7	0	0	0	5	9	8	0	0	3
544	40S ribosomal protein S20 OS=Mus musculus OX=10090 GN=Rps20 PE=1 SV=1	RS20_MOUSE	Rps20	13 kDa	Mus musculus	6	7	3	0	3	4	3	6	5	4	3	3
488	Ras-related protein Rab-2A OS=Mus musculus OX=10090 GN=Rab2a PE=1 SV=1	RAB2A_MOUSE	Rab2a	24 kDa	Mus musculus	3	8	12	0	0	0	5	4	11	0	2	0
847	Signal transducer and transcription activator 6 OS=Mus musculus OX=10090 GN=Stat6 PE=1 SV=2	STAT6_MOUSE	Stat6	93 kDa	Mus musculus	4	2	15	2	0	0	6	8	9	0	0	4
618	H-2 class I histocompatibility antigen, D-K alpha chain OS=Mus musculus OX=10090 GN=H2-D1 PE=1 SV=1	HA13_MOUSE	H2-D1	41 kDa	Mus musculus	5	6	8	0	0	4	5	0	7	4	0	8
457	Valine--tRNA ligase OS=Mus musculus OX=10090 GN=Vars PE=1 SV=1	SYVC_MOUSE	Vars	140 kDa	Mus musculus	4	9	10	0	0	0	5	4	14	0	0	0
677	RNA-binding protein 12B-B OS=Mus musculus OX=10090 GN=Rbm12b2 PE=2 SV=2	R12BB_MOUSE	Rbm12b2	96 kDa	Mus musculus	0	5	12	3	3	0	4	0	15	0	0	3
869	UDP-N-acetylglucosamine--peptide N-acetylglucosaminyltransferase 110 kDa subunit OS=Mus musculus OX=10090 GN=Ogt PE=1 SV=2	OGT1_MOUSE	Ogt	117 kDa	Mus musculus	3	2	14	2	3	0	7	9	23	4	5	3
649	Protein unc-45 homolog A OS=Mus musculus OX=10090 GN=Unc45a PE=1 SV=2	UN45A_MOUSE	Unc45a	103 kDa	Mus musculus	8	5	9	0	0	2	7	10	8	0	2	3
330	Kinesin-like protein KIF1B OS=Mus musculus OX=10090 GN=Kif1b PE=1 SV=2	KIF1B_MOUSE	Kif1b	204 kDa	Mus musculus	4	13	7	0	0	0	4	6	7	2	0	0
781	T-complex protein 1 subunit theta OS=Mus musculus OX=10090 GN=Cct8 PE=1 SV=3	TCPQ_MOUSE	Cct8	60 kDa	Mus musculus	6	3	5	4	2	4	10	11	6	5	5	8
411	Regulatory-associated protein of mTOR OS=Mus musculus OX=10090 GN=Rptor PE=1 SV=1	RPTOR_MOUSE	Rptor	149 kDa	Mus musculus	3	10	11	0	0	0	9	9	13	0	0	0
540	STE20/SPS1-related proline-alanine-rich protein kinase OS=Mus musculus OX=10090 GN=Stk39 PE=1 SV=1	STK39_MOUSE	Stk39	60 kDa	Mus musculus	5	7	8	0	4	0	12	6	5	0	3	0
420	AP-3 complex subunit beta-1 OS=Mus musculus OX=10090 GN=Ap3b1 PE=1 SV=2	AP3B1_MOUSE	Ap3b1	123 kDa	Mus musculus	7	10	7	0	0	0	6	3	8	0	0	0
286	Rho guanine nucleotide exchange factor 10 OS=Mus musculus OX=10090 GN=Arhgef10 PE=1 SV=2	ARHGA_MOUSE	Arhgef10	148 kDa	Mus musculus	4	16	4	0	0	0	2	3	4	0	0	0
587	Inositol-3-phosphate synthase 1 OS=Mus musculus OX=10090 GN=Isyna1 PE=1 SV=1	INO1_MOUSE	Isyna1	61 kDa	Mus musculus	5	6	3	5	2	3	7	20	5	3	0	9
589	SLIT-ROBO Rho GTPase-activating protein 2 OS=Mus musculus OX=10090 GN=Srgap2 PE=1 SV=2	SRGP2_MOUSE	Srgap2	121 kDa	Mus musculus	5	6	11	0	2	0	7	9	13	0	0	0
594	CST complex subunit CTC1 OS=Mus musculus OX=10090 GN=Ctc1 PE=1 SV=2	CTC1_MOUSE	Ctc1	134 kDa	Mus musculus	6	6	6	0	2	4	5	10	10	0	0	3
298	Keratin, type II cuticular Hb4 OS=Mus musculus OX=10090 GN=Krt84 PE=2 SV=2	KRT84_MOUSE	Krt84	65 kDa	Mus musculus	0	15	0	0	0	9	0	0	0	0	0	9
897	Keratin, type I cuticular Ha1 OS=Mus musculus OX=10090 GN=Krt31 PE=1 SV=2	K1H1_MOUSE	Krt31	47 kDa	Mus musculus	0	2	0	0	13	9	0	0	2	0	7	0
704	Proteasome activator complex subunit 1 OS=Mus musculus OX=10090 GN=Psme1 PE=1 SV=2	PSME1_MOUSE	Psme1	29 kDa	Mus musculus	5	4	6	0	5	4	2	4	6	0	0	0
784	Histone H1.3 OS=Mus musculus OX=10090 GN=Hist1h1d PE=1 SV=2	H13_MOUSE	Hist1h1d	22 kDa	Mus musculus	4	3	0	4	9	4	0	3	0	0	0	0
791	Epidermal growth factor receptor OS=Mus musculus OX=10090 GN=Egfr PE=1 SV=1	EGFR_MOUSE	Egfr	135 kDa	Mus musculus	3	3	6	2	0	11	11	9	9	9	10	12
907	E3 ubiquitin-protein ligase TRIM32 OS=Mus musculus OX=10090 GN=Trim32 PE=1 SV=2	TRI32_MOUSE	Trim32	72 kDa	Mus musculus	0	2	12	4	3	4	8	5	12	5	5	8
801	Vascular cell adhesion protein 1 OS=Mus musculus OX=10090 GN=Vcam1 PE=1 SV=1	VCAM1_MOUSE	Vcam1	81 kDa	Mus musculus	3	3	15	0	4	0	6	6	24	0	4	3
671	40S ribosomal protein S25 OS=Mus musculus OX=10090 GN=Rps25 PE=1 SV=1	RS25_MOUSE	Rps25	14 kDa	Mus musculus	7	5	5	0	4	4	5	7	6	3	3	4
617	Ras-related protein Rab-3B OS=Mus musculus OX=10090 GN=Rab3b PE=1 SV=1	RAB3B_MOUSE	Rab3b	25 kDa	Mus musculus	3	6	5	4	4	3	8	6	6	5	9	4
499	CTP synthase 2 OS=Mus musculus OX=10090 GN=Ctps2 PE=1 SV=1	PYRG2_MOUSE	Ctps2	66 kDa	Mus musculus	7	8	7	3	0	0	6	11	7	0	0	6
603	Exportin-2 OS=Mus musculus OX=10090 GN=Cse1l PE=1 SV=1	XPO2_MOUSE	Cse1l	110 kDa	Mus musculus	9	6	10	0	0	0	8	7	28	0	0	0
454	Actin-related protein 2 OS=Mus musculus OX=10090 GN=Actr2 PE=1 SV=1	ARP2_MOUSE	Actr2	45 kDa	Mus musculus	3	9	13	0	0	0	3	7	11	0	0	0
417	60S ribosomal protein L27a OS=Mus musculus OX=10090 GN=Rpl27a PE=1 SV=5	RL27A_MOUSE	Rpl27a	17 kDa	Mus musculus	6	10	4	0	3	2	7	4	5	0	2	2
473	Polyadenylate-binding protein 1 OS=Mus musculus OX=10090 GN=Pabpc1 PE=1 SV=2	PABP1_MOUSE	Pabpc1	71 kDa	Mus musculus	11	9	5	0	0	0	6	3	7	0	0	0
513	F-box only protein 10 OS=Mus musculus OX=10090 GN=Fbxo10 PE=1 SV=2	FBX10_MOUSE	Fbxo10	104 kDa	Mus musculus	13	8	4	0	0	0	5	2	7	0	0	0
572	Prefoldin subunit 2 OS=Mus musculus OX=10090 GN=Pfdn2 PE=1 SV=2	PFD2_MOUSE	Pfdn2	17 kDa	Mus musculus	0	6	8	6	2	3	0	9	8	0	3	3
662	60S ribosomal protein L31 OS=Mus musculus OX=10090 GN=Rpl31 PE=1 SV=1	RL31_MOUSE	Rpl31	14 kDa	Mus musculus	5	5	7	3	5	0	4	5	5	0	0	7
591	Atlastin-3 OS=Mus musculus OX=10090 GN=Atl3 PE=1 SV=1	ATLA3_MOUSE	Atl3	61 kDa	Mus musculus	5	6	6	2	3	3	3	8	2	0	4	2
607	Carbonyl reductase [NADPH] 3 OS=Mus musculus OX=10090 GN=Cbr3 PE=1 SV=1	CBR3_MOUSE	Cbr3	31 kDa	Mus musculus	9	6	0	11	0	0	4	4	5	8	15	12
441	Lysine--tRNA ligase OS=Mus musculus OX=10090 GN=Kars PE=1 SV=1	SYK_MOUSE	Kars	68 kDa	Mus musculus	10	10	6	0	0	0	8	10	11	3	5	6
429	40S ribosomal protein S17 OS=Mus musculus OX=10090 GN=Rps17 PE=1 SV=2	RS17_MOUSE	Rps17	16 kDa	Mus musculus	8	10	5	0	0	3	6	7	11	3	5	3
1478	3-hydroxyacyl-CoA dehydrogenase type-2 OS=Mus musculus OX=10090 GN=Hsd17b10 PE=1 SV=4	HCD2_MOUSE	Hsd17b10	27 kDa	Mus musculus	11	0	5	10	0	0	7	9	0	0	6	6
884	Sperm-associated antigen 7 OS=Mus musculus OX=10090 GN=Spag7 PE=1 SV=1	SPAG7_MOUSE	Spag7	26 kDa	Mus musculus	6	2	8	5	0	5	4	4	4	3	6	6
535	Molybdopterin synthase catalytic subunit OS=Mus musculus OX=10090 GN=Mocs2 PE=1 SV=3	MOC2B_MOUSE	Mocs2	21 kDa	Mus musculus	5	7	10	0	2	2	2	4	11	3	2	2
494	T-complex protein 1 subunit epsilon OS=Mus musculus OX=10090 GN=Cct5 PE=1 SV=1	TCPE_MOUSE	Cct5	60 kDa	Mus musculus	6	8	8	2	0	2	6	10	12	0	3	9
364	Vigilin OS=Mus musculus OX=10090 GN=Hdlbp PE=1 SV=1	VIGLN_MOUSE	Hdlbp	142 kDa	Mus musculus	9	12	5	0	0	0	9	11	11	0	0	0
755	Growth factor receptor-bound protein 2 OS=Mus musculus OX=10090 GN=Grb2 PE=1 SV=1	GRB2_MOUSE	Grb2	25 kDa	Mus musculus	4	4	6	4	3	5	4	6	4	4	4	4
734	Prefoldin subunit 3 OS=Mus musculus OX=10090 GN=Vbp1 PE=1 SV=2	PFD3_MOUSE	Vbp1	22 kDa	Mus musculus	4	4	10	0	2	6	7	8	11	2	2	0
478	60S ribosomal protein L35 OS=Mus musculus OX=10090 GN=Rpl35 PE=1 SV=1	RL35_MOUSE	Rpl35	15 kDa	Mus musculus	9	9	6	0	0	2	5	9	5	0	0	2
559	UPF0600 protein C5orf51 homolog OS=Mus musculus OX=10090 PE=1 SV=1	CE051_MOUSE		33 kDa	Mus musculus	12	7	7	0	0	0	4	5	12	0	0	0
517	Sjoegren syndrome/scleroderma autoantigen 1 homolog OS=Mus musculus OX=10090 GN=Sssca1 PE=1 SV=1	SSA27_MOUSE	Sssca1	21 kDa	Mus musculus	3	8	10	2	3	0	3	5	11	0	2	2
397	60S ribosomal protein L3 OS=Mus musculus OX=10090 GN=Rpl3 PE=1 SV=3	RL3_MOUSE	Rpl3	46 kDa	Mus musculus	9	11	6	0	0	0	5	5	6	0	0	0
435	Pyruvate carboxylase, mitochondrial OS=Mus musculus OX=10090 GN=Pc PE=1 SV=1	PYC_MOUSE	Pc	130 kDa	Mus musculus	9	10	7	0	0	0	11	3	2	0	0	0
648	Nuclear pore complex protein Nup214 OS=Mus musculus OX=10090 GN=Nup214 PE=1 SV=2	NU214_MOUSE	Nup214	213 kDa	Mus musculus	8	5	9	2	0	2	9	8	14	0	3	0
782	Serine/threonine-protein kinase TBK1 OS=Mus musculus OX=10090 GN=Tbk1 PE=1 SV=1	TBK1_MOUSE	Tbk1	83 kDa	Mus musculus	8	3	9	4	0	2	8	4	11	0	0	4
656	Ras-related protein Rab-1B OS=Mus musculus OX=10090 GN=Rab1b PE=1 SV=1	RAB1B_MOUSE	Rab1b	22 kDa	Mus musculus	5	5	10	3	3	0	3	5	10	0	3	0
700	tRNA-splicing ligase RtcB homolog OS=Mus musculus OX=10090 GN=Rtcb PE=1 SV=1	RTCB_MOUSE	Rtcb	55 kDa	Mus musculus	5	4	3	6	5	3	4	8	4	0	0	7
502	Gasdermin-D OS=Mus musculus OX=10090 GN=Gsdmdc1 PE=1 SV=1	GSDMD_MOUSE	Gsdmdc1	53 kDa	Mus musculus	8	8	0	6	3	2	15	13	5	2	5	6
414	Eukaryotic translation initiation factor 4 gamma 1 OS=Mus musculus OX=10090 GN=Eif4g1 PE=1 SV=1	IF4G1_MOUSE	Eif4g1	176 kDa	Mus musculus	5	10	12	0	0	0	10	4	34	0	0	2
912	Metalloproteinase inhibitor 3 OS=Mus musculus OX=10090 GN=Timp3 PE=1 SV=1	TIMP3_MOUSE	Timp3	24 kDa	Mus musculus	4	2	2	3	6	10	3	4	6	4	6	6
497	Arginine--tRNA ligase, cytoplasmic OS=Mus musculus OX=10090 GN=Rars PE=1 SV=2	SYRC_MOUSE	Rars	76 kDa	Mus musculus	7	8	10	2	0	0	12	11	14	0	0	5
633	Calcium/calmodulin-dependent protein kinase type II subunit delta OS=Mus musculus OX=10090 GN=Camk2d PE=1 SV=1	KCC2D_MOUSE	Camk2d	56 kDa	Mus musculus	4	5	4	5	4	5	6	10	6	2	5	3
554	60S ribosomal protein L17 OS=Mus musculus OX=10090 GN=Rpl17 PE=1 SV=3	RL17_MOUSE	Rpl17	21 kDa	Mus musculus	9	7	11	0	0	0	7	7	6	0	0	0
335	Inactive tyrosine-protein kinase 7 OS=Mus musculus OX=10090 GN=Ptk7 PE=1 SV=1	PTK7_MOUSE	Ptk7	118 kDa	Mus musculus	5	13	9	0	0	0	5	0	9	0	0	0
651	Condensin complex subunit 1 OS=Mus musculus OX=10090 GN=Ncapd2 PE=1 SV=2	CND1_MOUSE	Ncapd2	156 kDa	Mus musculus	13	5	9	0	0	0	0	3	12	0	0	0
798	Jupiter microtubule associated homolog 2 OS=Mus musculus OX=10090 GN=Jpt2 PE=1 SV=1	JUPI2_MOUSE	Jpt2	20 kDa	Mus musculus	5	3	8	5	7	0	4	3	2	7	5	9
564	Trifunctional enzyme subunit alpha, mitochondrial OS=Mus musculus OX=10090 GN=Hadha PE=1 SV=1	ECHA_MOUSE	Hadha	83 kDa	Mus musculus	9	7	8	4	0	0	3	4	8	0	3	3
500	DNA polymerase delta catalytic subunit OS=Mus musculus OX=10090 GN=Pold1 PE=1 SV=2	DPOD1_MOUSE	Pold1	124 kDa	Mus musculus	8	8	3	3	2	4	3	9	8	4	11	9
486	Cyclin-G-associated kinase OS=Mus musculus OX=10090 GN=Gak PE=1 SV=2	GAK_MOUSE	Gak	144 kDa	Mus musculus	3	8	13	2	0	2	8	7	14	0	6	3
787	Cyclin-dependent kinase 1 OS=Mus musculus OX=10090 GN=Cdk1 PE=1 SV=3	CDK1_MOUSE	Cdk1	34 kDa	Mus musculus	6	3	6	5	3	5	6	5	10	3	9	12
452	Ubiquitin carboxyl-terminal hydrolase isozyme L1 OS=Mus musculus OX=10090 GN=Uchl1 PE=1 SV=1	UCHL1_MOUSE	Uchl1	25 kDa	Mus musculus	3	10	8	0	5	2	5	4	7	0	5	3
659	Sterile alpha motif domain-containing protein 9-like OS=Mus musculus OX=10090 GN=Samd9l PE=1 SV=2	SAM9L_MOUSE	Samd9l	180 kDa	Mus musculus	17	5	6	0	0	0	2	2	8	0	0	0
396	DNA replication licensing factor MCM6 OS=Mus musculus OX=10090 GN=Mcm6 PE=1 SV=1	MCM6_MOUSE	Mcm6	93 kDa	Mus musculus	9	11	6	0	2	0	5	6	34	0	0	0
389	Unconventional myosin-VI OS=Mus musculus OX=10090 GN=Myo6 PE=1 SV=1	MYO6_MOUSE	Myo6	146 kDa	Mus musculus	7	11	5	0	0	5	5	5	11	0	0	0
674	Membrane-associated progesterone receptor component 2 OS=Mus musculus OX=10090 GN=Pgrmc2 PE=1 SV=2	PGRC2_MOUSE	Pgrmc2	23 kDa	Mus musculus	5	5	7	3	4	4	7	0	6	3	4	0
583	Alpha-crystallin B chain OS=Mus musculus OX=10090 GN=Cryab PE=1 SV=2	CRYAB_MOUSE	Cryab	20 kDa	Mus musculus	5	6	9	0	4	4	9	3	6	0	0	0
978	Four and a half LIM domains protein 1 OS=Mus musculus OX=10090 GN=Fhl1 PE=1 SV=3	FHL1_MOUSE	Fhl1	32 kDa	Mus musculus	0	0	0	9	11	9	0	0	2	10	9	13
702	Lon protease homolog 2, peroxisomal OS=Mus musculus OX=10090 GN=Lonp2 PE=1 SV=1	LONP2_MOUSE	Lonp2	95 kDa	Mus musculus	5	4	10	0	5	5	8	9	14	2	2	4
627	Isochorismatase domain-containing protein 2A OS=Mus musculus OX=10090 GN=Isoc2a PE=1 SV=1	ISC2A_MOUSE	Isoc2a	22 kDa	Mus musculus	3	5	7	4	4	6	8	9	7	4	6	5
453	Actin-related protein 2/3 complex subunit 3 OS=Mus musculus OX=10090 GN=Arpc3 PE=1 SV=3	ARPC3_MOUSE	Arpc3	21 kDa	Mus musculus	2	9	9	4	5	0	9	8	12	0	2	5
789	Phosphoribosylformylglycinamidine synthase OS=Mus musculus OX=10090 GN=Pfas PE=1 SV=1	PUR4_MOUSE	Pfas	145 kDa	Mus musculus	9	3	9	2	6	0	8	4	12	0	4	3
642	RNA-binding protein with multiple splicing OS=Mus musculus OX=10090 GN=Rbpms PE=1 SV=2	RBPMS_MOUSE	Rbpms	22 kDa	Mus musculus	6	5	0	7	7	4	6	8	9	0	6	4
630	Elongin-B OS=Mus musculus OX=10090 GN=Elob PE=1 SV=1	ELOB_MOUSE	Elob	13 kDa	Mus musculus	3	5	7	5	4	5	3	7	7	2	3	3
518	Serine/threonine-protein phosphatase 2A 55 kDa regulatory subunit B alpha isoform OS=Mus musculus OX=10090 GN=Ppp2r2a PE=1 SV=1	2ABA_MOUSE	Ppp2r2a	52 kDa	Mus musculus	5	8	11	5	0	0	14	13	10	0	0	0
638	40S ribosomal protein S12 OS=Mus musculus OX=10090 GN=Rps12 PE=1 SV=2	RS12_MOUSE	Rps12	15 kDa	Mus musculus	5	5	7	2	5	5	4	8	11	0	3	0
545	Fascin OS=Mus musculus OX=10090 GN=Fscn1 PE=1 SV=4	FSCN1_MOUSE	Fscn1	55 kDa	Mus musculus	7	7	4	7	5	0	5	7	6	5	4	5
521	Sarcoplasmic/endoplasmic reticulum calcium ATPase 2 OS=Mus musculus OX=10090 GN=Atp2a2 PE=1 SV=2	AT2A2_MOUSE	Atp2a2	115 kDa	Mus musculus	7	8	10	0	3	2	7	0	13	6	2	5
519	60S ribosomal protein L21 OS=Mus musculus OX=10090 GN=Rpl21 PE=1 SV=3	RL21_MOUSE	Rpl21	19 kDa	Mus musculus	9	8	8	0	5	0	7	5	8	0	4	0
696	Vasodilator-stimulated phosphoprotein OS=Mus musculus OX=10090 GN=Vasp PE=1 SV=4	VASP_MOUSE	Vasp	40 kDa	Mus musculus	4	4	8	8	2	4	12	5	14	0	5	6
529	Son of sevenless homolog 2 OS=Mus musculus OX=10090 GN=Sos2 PE=1 SV=2	SOS2_MOUSE	Sos2	153 kDa	Mus musculus	3	7	18	2	0	0	4	10	20	0	0	0
332	THO complex subunit 2 OS=Mus musculus OX=10090 GN=Thoc2 PE=1 SV=1	THOC2_MOUSE	Thoc2	183 kDa	Mus musculus	5	13	10	0	2	0	14	24	5	0	0	0
604	Cyclin-dependent kinase inhibitor 1B OS=Mus musculus OX=10090 GN=Cdkn1b PE=1 SV=2	CDN1B_MOUSE	Cdkn1b	22 kDa	Mus musculus	10	6	0	4	5	5	6	6	0	0	2	3
506	Transcription intermediary factor 1-beta OS=Mus musculus OX=10090 GN=Trim28 PE=1 SV=3	TIF1B_MOUSE	Trim28	89 kDa	Mus musculus	9	8	2	4	4	3	3	6	11	0	0	6
950	H-2 class I histocompatibility antigen, K-K alpha chain OS=Mus musculus OX=10090 GN=H2-K1 PE=1 SV=1	HA1K_MOUSE	H2-K1	42 kDa	Mus musculus	0	0	15	4	7	5	11	4	27	9	23	18
316	DNA-directed RNA polymerase II subunit RPB2 OS=Mus musculus OX=10090 GN=Polr2b PE=1 SV=2	RPB2_MOUSE	Polr2b	134 kDa	Mus musculus	6	14	11	0	0	0	6	14	13	0	2	2
598	Protein kinase C iota type OS=Mus musculus OX=10090 GN=Prkci PE=1 SV=3	KPCI_MOUSE	Prkci	68 kDa	Mus musculus	7	6	6	0	4	8	9	8	10	2	5	5
780	Guanylate-binding protein 2 OS=Mus musculus OX=10090 GN=Gbp2 PE=1 SV=1	GBP2_MOUSE	Gbp2	67 kDa	Mus musculus	6	3	8	5	4	5	15	21	23	5	11	16
802	DnaJ homolog subfamily A member 2 OS=Mus musculus OX=10090 GN=Dnaja2 PE=1 SV=1	DNJA2_MOUSE	Dnaja2	46 kDa	Mus musculus	5	3	4	4	4	11	4	11	2	5	5	12
664	Testis development-related protein OS=Mus musculus OX=10090 GN=Tdrp PE=1 SV=1	TDRP_MOUSE	Tdrp	20 kDa	Mus musculus	5	5	7	6	3	5	5	10	4	4	4	8
533	Actin-related protein 2/3 complex subunit 5-like protein OS=Mus musculus OX=10090 GN=Arpc5l PE=1 SV=1	ARP5L_MOUSE	Arpc5l	17 kDa	Mus musculus	4	7	10	2	5	3	4	12	10	2	4	3
586	Thioredoxin-dependent peroxide reductase, mitochondrial OS=Mus musculus OX=10090 GN=Prdx3 PE=1 SV=1	PRDX3_MOUSE	Prdx3	28 kDa	Mus musculus	5	6	11	0	3	6	5	15	8	3	0	4
388	Vacuolar protein sorting-associated protein 35 OS=Mus musculus OX=10090 GN=Vps35 PE=1 SV=1	VPS35_MOUSE	Vps35	92 kDa	Mus musculus	7	11	9	2	2	0	15	18	13	0	3	0
655	Ribonuclease inhibitor OS=Mus musculus OX=10090 GN=Rnh1 PE=1 SV=1	RINI_MOUSE	Rnh1	50 kDa	Mus musculus	5	5	13	2	3	3	0	5	11	3	6	4
597	Serine/threonine-protein kinase N2 OS=Mus musculus OX=10090 GN=Pkn2 PE=1 SV=3	PKN2_MOUSE	Pkn2	112 kDa	Mus musculus	7	6	19	0	0	0	10	14	22	0	3	7
601	BolA-like protein 2 OS=Mus musculus OX=10090 GN=Bola2 PE=1 SV=1	BOLA2_MOUSE	Bola2	10 kDa	Mus musculus	8	6	12	0	2	4	6	10	12	5	5	4
460	Receptor-interacting serine/threonine-protein kinase 1 OS=Mus musculus OX=10090 GN=Ripk1 PE=1 SV=1	RIPK1_MOUSE	Ripk1	75 kDa	Mus musculus	6	9	10	3	0	4	9	7	6	4	5	8
813	Cyclin-dependent kinase 4 inhibitor B OS=Mus musculus OX=10090 GN=Cdkn2b PE=1 SV=1	CDN2B_MOUSE	Cdkn2b	14 kDa	Mus musculus	0	3	13	5	5	6	4	4	5	2	3	7
602	Inositol monophosphatase 1 OS=Mus musculus OX=10090 GN=Impa1 PE=1 SV=1	IMPA1_MOUSE	Impa1	30 kDa	Mus musculus	9	6	8	4	3	2	10	9	8	5	8	13
385	Insulin receptor substrate 2 OS=Mus musculus OX=10090 GN=Irs2 PE=1 SV=2	IRS2_MOUSE	Irs2	137 kDa	Mus musculus	5	11	6	4	4	2	8	9	9	3	9	4
416	Sorting nexin-1 OS=Mus musculus OX=10090 GN=Snx1 PE=1 SV=1	SNX1_MOUSE	Snx1	59 kDa	Mus musculus	5	10	8	4	2	3	7	17	11	3	2	6
703	26S proteasome regulatory subunit 6A OS=Mus musculus OX=10090 GN=Psmc3 PE=1 SV=2	PRS6A_MOUSE	Psmc3	50 kDa	Mus musculus	5	4	9	3	6	5	6	9	6	2	5	4
525	Kin of IRRE-like protein 1 OS=Mus musculus OX=10090 GN=Kirrel1 PE=1 SV=1	KIRR1_MOUSE	Kirrel1	87 kDa	Mus musculus	2	7	9	3	8	3	6	10	8	0	7	6
269	Glutathione S-transferase Mu 6 OS=Mus musculus OX=10090 GN=Gstm6 PE=1 SV=4	GSTM6_MOUSE	Gstm6	26 kDa	Mus musculus	0	18	0	0	0	15	0	0	26	13	17	21
434	40S ribosomal protein S14 OS=Mus musculus OX=10090 GN=Rps14 PE=1 SV=3	RS14_MOUSE	Rps14	16 kDa	Mus musculus	9	10	11	0	0	3	12	9	13	0	8	3
566	T-complex protein 1 subunit delta OS=Mus musculus OX=10090 GN=Cct4 PE=1 SV=3	TCPD_MOUSE	Cct4	58 kDa	Mus musculus	6	7	13	3	4	0	8	6	9	7	4	3
625	Ran GTPase-activating protein 1 OS=Mus musculus OX=10090 GN=Rangap1 PE=1 SV=2	RAGP1_MOUSE	Rangap1	64 kDa	Mus musculus	3	5	5	6	6	8	13	7	10	12	8	10
593	Golgi-associated PDZ and coiled-coil motif-containing protein OS=Mus musculus OX=10090 GN=Gopc PE=1 SV=1	GOPC_MOUSE	Gopc	51 kDa	Mus musculus	6	6	6	6	4	5	7	5	8	6	7	8
644	Protein arginine N-methyltransferase 1 OS=Mus musculus OX=10090 GN=Prmt1 PE=1 SV=1	ANM1_MOUSE	Prmt1	42 kDa	Mus musculus	7	5	17	2	0	2	4	4	10	0	5	3
548	Phosphoacetylglucosamine mutase OS=Mus musculus OX=10090 GN=Pgm3 PE=1 SV=1	AGM1_MOUSE	Pgm3	59 kDa	Mus musculus	7	7	5	4	5	5	9	16	5	4	4	5
432	2-oxoglutarate dehydrogenase, mitochondrial OS=Mus musculus OX=10090 GN=Ogdh PE=1 SV=3	ODO1_MOUSE	Ogdh	116 kDa	Mus musculus	9	10	12	0	0	2	12	8	22	2	0	0
1130	Keratin, type II cytoskeletal 4 OS=Mus musculus OX=10090 GN=Krt4 PE=1 SV=2	K2C4_MOUSE	Krt4	56 kDa	Mus musculus	0	0	0	0	0	33	0	0	0	0	26	0
345	Methylcrotonoyl-CoA carboxylase subunit alpha, mitochondrial OS=Mus musculus OX=10090 GN=Mccc1 PE=1 SV=2	MCCA_MOUSE	Mccc1	79 kDa	Mus musculus	11	13	9	0	0	0	19	7	7	0	0	0
669	DnaJ homolog subfamily B member 11 OS=Mus musculus OX=10090 GN=Dnajb11 PE=1 SV=1	DJB11_MOUSE	Dnajb11	41 kDa	Mus musculus	4	5	6	6	6	6	5	9	3	3	7	4
582	Protein phosphatase 1 regulatory subunit 12A OS=Mus musculus OX=10090 GN=Ppp1r12a PE=1 SV=2	MYPT1_MOUSE	Ppp1r12a	115 kDa	Mus musculus	4	6	16	0	3	4	5	4	9	0	0	0
315	Clustered mitochondria protein homolog OS=Mus musculus OX=10090 GN=Cluh PE=1 SV=2	CLU_MOUSE	Cluh	148 kDa	Mus musculus	0	14	20	0	0	0	12	12	24	0	3	7
652	Signal transducer and activator of transcription 1 OS=Mus musculus OX=10090 GN=Stat1 PE=1 SV=1	STAT1_MOUSE	Stat1	87 kDa	Mus musculus	16	5	11	2	0	0	23	15	26	2	6	7
415	Dynamin-1-like protein OS=Mus musculus OX=10090 GN=Dnm1l PE=1 SV=2	DNM1L_MOUSE	Dnm1l	83 kDa	Mus musculus	5	10	7	7	0	5	10	10	15	2	9	6
463	CD2-associated protein OS=Mus musculus OX=10090 GN=Cd2ap PE=1 SV=3	CD2AP_MOUSE	Cd2ap	70 kDa	Mus musculus	7	9	14	4	0	0	14	12	12	0	2	4
596	Caspase-3 OS=Mus musculus OX=10090 GN=Casp3 PE=1 SV=1	CASP3_MOUSE	Casp3	31 kDa	Mus musculus	7	6	9	6	3	3	12	7	10	12	11	9
404	Lipopolysaccharide-responsive and beige-like anchor protein OS=Mus musculus OX=10090 GN=Lrba PE=1 SV=1	LRBA_MOUSE	Lrba	317 kDa	Mus musculus	13	11	10	0	0	0	5	9	9	0	0	0
430	TELO2-interacting protein 1 homolog OS=Mus musculus OX=10090 GN=Tti1 PE=1 SV=2	TTI1_MOUSE	Tti1	121 kDa	Mus musculus	8	10	6	4	3	3	4	6	4	3	3	3
495	Ras-related protein Rab-7a OS=Mus musculus OX=10090 GN=Rab7a PE=1 SV=2	RAB7A_MOUSE	Rab7a	23 kDa	Mus musculus	6	8	13	0	3	4	4	9	13	0	0	0
712	S-phase kinase-associated protein 1 OS=Mus musculus OX=10090 GN=Skp1 PE=1 SV=3	SKP1_MOUSE	Skp1	19 kDa	Mus musculus	8	4	12	2	5	4	11	12	8	7	4	7
550	Ras-related protein Rab-5C OS=Mus musculus OX=10090 GN=Rab5c PE=1 SV=2	RAB5C_MOUSE	Rab5c	23 kDa	Mus musculus	8	7	9	5	4	2	6	3	12	5	7	5
447	60S ribosomal protein L18 OS=Mus musculus OX=10090 GN=Rpl18 PE=1 SV=3	RL18_MOUSE	Rpl18	22 kDa	Mus musculus	14	10	9	0	2	0	7	7	6	0	0	4
428	Ras-related protein Rab-21 OS=Mus musculus OX=10090 GN=Rab21 PE=1 SV=4	RAB21_MOUSE	Rab21	24 kDa	Mus musculus	8	10	11	0	3	3	7	11	13	0	2	3
537	TBC1 domain family member 1 OS=Mus musculus OX=10090 GN=Tbc1d1 PE=1 SV=3	TBCD1_MOUSE	Tbc1d1	142 kDa	Mus musculus	5	7	13	6	0	4	6	6	23	0	2	3
325	Structural maintenance of chromosomes protein 2 OS=Mus musculus OX=10090 GN=Smc2 PE=1 SV=2	SMC2_MOUSE	Smc2	134 kDa	Mus musculus	15	14	6	0	0	0	5	0	16	0	0	0
446	Asparagine--tRNA ligase, cytoplasmic OS=Mus musculus OX=10090 GN=Nars PE=1 SV=2	SYNC_MOUSE	Nars	64 kDa	Mus musculus	14	10	8	4	0	0	12	19	12	9	10	4
498	Alpha-ketoglutarate-dependent dioxygenase alkB homolog 7, mitochondrial OS=Mus musculus OX=10090 GN=Alkbh7 PE=1 SV=1	ALKB7_MOUSE	Alkbh7	25 kDa	Mus musculus	7	8	10	0	4	7	9	10	11	2	6	6
368	60S ribosomal protein L24 OS=Mus musculus OX=10090 GN=Rpl24 PE=1 SV=2	RL24_MOUSE	Rpl24	18 kDa	Mus musculus	10	12	14	0	0	0	4	9	16	0	0	4
778	SHC-transforming protein 1 OS=Mus musculus OX=10090 GN=Shc1 PE=1 SV=3	SHC1_MOUSE	Shc1	63 kDa	Mus musculus	5	3	10	12	4	2	10	8	13	7	7	7
553	Myristoylated alanine-rich C-kinase substrate OS=Mus musculus OX=10090 GN=Marcks PE=1 SV=2	MARCS_MOUSE	Marcks	30 kDa	Mus musculus	9	7	10	3	3	4	5	9	6	6	9	4
722	Mini-chromosome maintenance complex-binding protein OS=Mus musculus OX=10090 GN=Mcmbp PE=1 SV=1	MCMBP_MOUSE	Mcmbp	73 kDa	Mus musculus	7	4	22	3	0	0	6	5	12	0	0	7
1440	Nucleoporin NUP188 homolog OS=Mus musculus OX=10090 GN=Nup188 PE=1 SV=2	NU188_MOUSE	Nup188	197 kDa	Mus musculus	3	0	10	6	7	10	6	11	12	0	5	5
697	Actin-related protein 2/3 complex subunit 4 OS=Mus musculus OX=10090 GN=Arpc4 PE=1 SV=3	ARPC4_MOUSE	Arpc4	20 kDa	Mus musculus	4	4	14	6	4	4	6	10	8	3	3	6
465	Tumor susceptibility gene 101 protein OS=Mus musculus OX=10090 GN=Tsg101 PE=1 SV=2	TS101_MOUSE	Tsg101	44 kDa	Mus musculus	8	9	7	5	3	4	10	5	7	3	2	3
341	WD repeat-containing protein 81 OS=Mus musculus OX=10090 GN=Wdr81 PE=1 SV=2	WDR81_MOUSE	Wdr81	212 kDa	Mus musculus	9	13	14	0	0	0	2	5	6	0	0	0
472	40S ribosomal protein S24 OS=Mus musculus OX=10090 GN=Rps24 PE=1 SV=1	RS24_MOUSE	Rps24	15 kDa	Mus musculus	11	9	14	0	2	0	12	7	11	0	0	0
951	Interferon-induced very large GTPase 1 OS=Mus musculus OX=10090 GN=Gvin1 PE=1 SV=1	GVIN1_MOUSE	Gvin1	281 kDa	Mus musculus	0	0	37	0	0	0	6	0	83	0	6	4
375	Tubulin-specific chaperone D OS=Mus musculus OX=10090 GN=Tbcd PE=1 SV=1	TBCD_MOUSE	Tbcd	133 kDa	Mus musculus	13	12	12	0	0	0	9	13	23	0	2	2
336	WASH complex subunit 4 OS=Mus musculus OX=10090 GN=Washc4 PE=1 SV=2	WASC4_MOUSE	Washc4	136 kDa	Mus musculus	6	13	18	0	0	0	16	14	17	0	0	0
737	GTP-binding nuclear protein Ran OS=Mus musculus OX=10090 GN=Ran PE=1 SV=3	RAN_MOUSE	Ran	24 kDa	Mus musculus	8	4	8	5	6	6	7	7	7	7	6	4
442	U5 small nuclear ribonucleoprotein 200 kDa helicase OS=Mus musculus OX=10090 GN=Snrnp200 PE=1 SV=1	U520_MOUSE	Snrnp200	245 kDa	Mus musculus	11	10	16	0	0	0	15	14	12	0	0	0
449	PDZ domain-containing protein 8 OS=Mus musculus OX=10090 GN=Pdzd8 PE=1 SV=1	PDZD8_MOUSE	Pdzd8	128 kDa	Mus musculus	17	10	10	0	0	0	13	6	14	0	0	0
476	Nuclease-sensitive element-binding protein 1 OS=Mus musculus OX=10090 GN=Ybx1 PE=1 SV=3	YBOX1_MOUSE	Ybx1	36 kDa	Mus musculus	19	9	7	0	0	2	6	4	11	0	0	3
363	40S ribosomal protein S10 OS=Mus musculus OX=10090 GN=Rps10 PE=1 SV=1	RS10_MOUSE	Rps10	19 kDa	Mus musculus	9	12	9	0	4	3	10	12	12	0	2	3
394	C-Jun-amino-terminal kinase-interacting protein 4 OS=Mus musculus OX=10090 GN=Spag9 PE=1 SV=2	JIP4_MOUSE	Spag9	146 kDa	Mus musculus	9	11	15	0	0	2	8	11	11	0	0	0
974	Nucleolar RNA helicase 2 OS=Mus musculus OX=10090 GN=Ddx21 PE=1 SV=3	DDX21_MOUSE	Ddx21	94 kDa	Mus musculus	0	0	29	0	2	6	6	0	14	0	0	0
360	Integrin-linked kinase-associated serine/threonine phosphatase 2C OS=Mus musculus OX=10090 GN=Ilkap PE=1 SV=1	ILKAP_MOUSE	Ilkap	43 kDa	Mus musculus	8	12	5	0	5	7	0	6	6	0	0	2
333	Protein Niban OS=Mus musculus OX=10090 GN=Fam129a PE=1 SV=2	NIBAN_MOUSE	Fam129a	103 kDa	Mus musculus	5	13	15	3	2	0	15	21	31	5	14	13
580	Translin OS=Mus musculus OX=10090 GN=Tsn PE=1 SV=1	TSN_MOUSE	Tsn	26 kDa	Mus musculus	4	6	9	0	10	9	9	9	10	3	5	5
437	Nucleophosmin OS=Mus musculus OX=10090 GN=Npm1 PE=1 SV=1	NPM_MOUSE	Npm1	33 kDa	Mus musculus	10	10	15	0	0	3	16	9	11	0	0	6
695	Cap-specific mRNA (nucleoside-2'-O-)-methyltransferase 1 OS=Mus musculus OX=10090 GN=Cmtr1 PE=1 SV=1	CMTR1_MOUSE	Cmtr1	96 kDa	Mus musculus	4	4	16	0	4	10	9	12	21	0	3	4
431	Actin filament-associated protein 1-like 2 OS=Mus musculus OX=10090 GN=Afap1l2 PE=1 SV=2	AF1L2_MOUSE	Afap1l2	92 kDa	Mus musculus	9	10	8	6	2	3	10	12	4	0	6	10
413	L-lactate dehydrogenase A chain OS=Mus musculus OX=10090 GN=Ldha PE=1 SV=3	LDHA_MOUSE	Ldha	36 kDa	Mus musculus	4	10	10	5	4	6	8	7	15	8	12	10
646	Dephospho-CoA kinase domain-containing protein OS=Mus musculus OX=10090 GN=Dcakd PE=1 SV=1	DCAKD_MOUSE	Dcakd	26 kDa	Mus musculus	8	5	11	3	5	7	4	9	10	13	12	7
338	Protein SMG5 OS=Mus musculus OX=10090 GN=Smg5 PE=1 SV=2	SMG5_MOUSE	Smg5	114 kDa	Mus musculus	8	13	15	0	0	3	11	9	25	0	0	2
508	T-complex protein 1 subunit gamma OS=Mus musculus OX=10090 GN=Cct3 PE=1 SV=1	TCPG_MOUSE	Cct3	61 kDa	Mus musculus	10	8	9	3	4	5	8	6	15	0	2	8
505	40S ribosomal protein S5 OS=Mus musculus OX=10090 GN=Rps5 PE=1 SV=3	RS5_MOUSE	Rps5	23 kDa	Mus musculus	9	8	9	0	8	5	0	6	10	0	0	5
323	Ubiquitin carboxyl-terminal hydrolase 7 OS=Mus musculus OX=10090 GN=Usp7 PE=1 SV=1	UBP7_MOUSE	Usp7	128 kDa	Mus musculus	13	14	13	0	0	0	16	17	20	0	2	2
576	Glutaredoxin-2, mitochondrial OS=Mus musculus OX=10090 GN=Glrx2 PE=1 SV=1	GLRX2_MOUSE	Glrx2	17 kDa	Mus musculus	3	6	13	3	8	7	7	8	8	11	10	8
401	Rab GDP dissociation inhibitor beta OS=Mus musculus OX=10090 GN=Gdi2 PE=1 SV=1	GDIB_MOUSE	Gdi2	51 kDa	Mus musculus	11	11	10	2	3	3	5	9	12	6	5	3
501	Transportin-1 OS=Mus musculus OX=10090 GN=Tnpo1 PE=1 SV=2	TNPO1_MOUSE	Tnpo1	102 kDa	Mus musculus	8	8	16	0	5	3	9	11	12	0	5	5
504	Sulfide:quinone oxidoreductase, mitochondrial OS=Mus musculus OX=10090 GN=Sqor PE=1 SV=3	SQOR_MOUSE	Sqor	50 kDa	Mus musculus	9	8	4	6	8	5	8	8	10	5	5	6
468	Adenylyl cyclase-associated protein 1 OS=Mus musculus OX=10090 GN=Cap1 PE=1 SV=4	CAP1_MOUSE	Cap1	52 kDa	Mus musculus	8	9	8	5	5	5	10	12	8	3	5	7
752	Hemoglobin subunit alpha OS=Mus musculus OX=10090 GN=Hba PE=1 SV=2	HBA_MOUSE	Hba	15 kDa	Mus musculus	4	4	5	0	19	8	7	0	5	0	0	3
391	Peptidyl-prolyl cis-trans isomerase A OS=Mus musculus OX=10090 GN=Ppia PE=1 SV=2	PPIA_MOUSE	Ppia	18 kDa	Mus musculus	8	11	12	0	4	6	8	11	17	5	6	6
337	GTPase-activating protein and VPS9 domain-containing protein 1 OS=Mus musculus OX=10090 GN=Gapvd1 PE=1 SV=2	GAPD1_MOUSE	Gapvd1	162 kDa	Mus musculus	8	13	14	3	0	3	9	11	18	0	3	3
349	Phosphoinositide 3-kinase regulatory subunit 4 OS=Mus musculus OX=10090 GN=Pik3r4 PE=1 SV=3	PI3R4_MOUSE	Pik3r4	153 kDa	Mus musculus	14	13	12	0	0	2	10	18	12	0	2	0
464	Calmodulin-1 OS=Mus musculus OX=10090 GN=Calm1 PE=1 SV=1	CALM1_MOUSE (+2)	Calm1	17 kDa	Mus musculus	7	9	9	6	4	6	7	9	14	3	5	7
390	Probable E3 ubiquitin-protein ligase IRF2BPL OS=Mus musculus OX=10090 GN=Irf2bpl PE=1 SV=1	I2BPL_MOUSE	Irf2bpl	81 kDa	Mus musculus	8	11	14	0	4	4	15	13	13	0	0	0
510	60S ribosomal protein L22-like 1 OS=Mus musculus OX=10090 GN=Rpl22l1 PE=1 SV=1	RL22L_MOUSE	Rpl22l1	14 kDa	Mus musculus	10	8	11	0	4	8	10	7	9	0	0	0
647	Nardilysin OS=Mus musculus OX=10090 GN=Nrdc PE=1 SV=1	NRDC_MOUSE	Nrdc	133 kDa	Mus musculus	8	5	8	4	8	8	7	5	18	0	3	0
444	Exportin-7 OS=Mus musculus OX=10090 GN=Xpo7 PE=1 SV=3	XPO7_MOUSE	Xpo7	124 kDa	Mus musculus	11	10	11	3	3	3	7	9	7	0	0	0
379	RNA polymerase II-associated protein 1 OS=Mus musculus OX=10090 GN=Rpap1 PE=1 SV=2	RPAP1_MOUSE	Rpap1	155 kDa	Mus musculus	16	12	14	0	0	0	17	20	25	0	4	4
301	Ubiquitin carboxyl-terminal hydrolase 47 OS=Mus musculus OX=10090 GN=Usp47 PE=1 SV=2	UBP47_MOUSE	Usp47	157 kDa	Mus musculus	8	15	17	0	2	0	7	10	20	0	3	3
451	PDZ and LIM domain protein 2 OS=Mus musculus OX=10090 GN=Pdlim2 PE=1 SV=1	PDLI2_MOUSE	Pdlim2	38 kDa	Mus musculus	0	10	6	11	5	10	6	4	9	5	5	5
377	60S ribosomal protein L9 OS=Mus musculus OX=10090 GN=Rpl9 PE=2 SV=2	RL9_MOUSE	Rpl9	22 kDa	Mus musculus	14	12	16	0	0	0	7	10	11	0	2	0
440	40S ribosomal protein S19 OS=Mus musculus OX=10090 GN=Rps19 PE=1 SV=3	RS19_MOUSE	Rps19	16 kDa	Mus musculus	10	10	13	2	3	4	7	11	12	4	8	8
585	RNA polymerase II subunit A C-terminal domain phosphatase OS=Mus musculus OX=10090 GN=Ctdp1 PE=1 SV=1	CTDP1_MOUSE	Ctdp1	105 kDa	Mus musculus	5	6	23	3	2	3	10	10	20	3	4	4
426	Eukaryotic peptide chain release factor GTP-binding subunit ERF3A OS=Mus musculus OX=10090 GN=Gspt1 PE=1 SV=2	ERF3A_MOUSE	Gspt1	69 kDa	Mus musculus	8	10	9	5	4	6	13	13	11	4	6	10
433	Transitional endoplasmic reticulum ATPase OS=Mus musculus OX=10090 GN=Vcp PE=1 SV=4	TERA_MOUSE	Vcp	89 kDa	Mus musculus	9	10	11	0	5	7	22	9	23	0	7	6
331	Sorting nexin-9 OS=Mus musculus OX=10090 GN=Snx9 PE=1 SV=1	SNX9_MOUSE	Snx9	67 kDa	Mus musculus	4	13	19	4	2	0	6	12	21	0	3	3
329	Alpha-actinin-4 OS=Mus musculus OX=10090 GN=Actn4 PE=1 SV=1	ACTN4_MOUSE	Actn4	105 kDa	Mus musculus	11	14	17	0	0	0	10	11	23	0	0	0
384	60S acidic ribosomal protein P0 OS=Mus musculus OX=10090 GN=Rplp0 PE=1 SV=3	RLA0_MOUSE	Rplp0	34 kDa	Mus musculus	13	12	9	2	0	6	7	6	10	0	3	0
334	Breakpoint cluster region protein OS=Mus musculus OX=10090 GN=Bcr PE=1 SV=3	BCR_MOUSE	Bcr	143 kDa	Mus musculus	5	13	12	7	5	0	10	5	17	0	3	0
515	Tubulin-specific chaperone E OS=Mus musculus OX=10090 GN=Tbce PE=1 SV=1	TBCE_MOUSE	Tbce	59 kDa	Mus musculus	15	8	12	2	2	3	9	14	10	0	0	5
386	Dynamin-like 120 kDa protein, mitochondrial OS=Mus musculus OX=10090 GN=Opa1 PE=1 SV=1	OPA1_MOUSE	Opa1	111 kDa	Mus musculus	6	11	22	2	0	2	32	39	35	11	17	19
303	Tripeptidyl-peptidase 2 OS=Mus musculus OX=10090 GN=Tpp2 PE=1 SV=3	TPP2_MOUSE	Tpp2	140 kDa	Mus musculus	9	15	17	0	0	2	15	14	19	0	3	9
438	40S ribosomal protein S11 OS=Mus musculus OX=10090 GN=Rps11 PE=1 SV=3	RS11_MOUSE	Rps11	18 kDa	Mus musculus	10	10	12	0	4	7	8	10	11	8	6	9
493	Nicotinamide phosphoribosyltransferase OS=Mus musculus OX=10090 GN=Nampt PE=1 SV=1	NAMPT_MOUSE	Nampt	55 kDa	Mus musculus	6	8	18	5	4	2	15	16	15	9	9	8
471	Ubiquitin-like modifier-activating enzyme ATG7 OS=Mus musculus OX=10090 GN=Atg7 PE=1 SV=1	ATG7_MOUSE	Atg7	78 kDa	Mus musculus	11	9	11	4	5	3	13	21	12	4	6	5
528	Guanine nucleotide-binding protein G(s) subunit alpha isoforms XLas OS=Mus musculus OX=10090 GN=Gnas PE=1 SV=1	GNAS1_MOUSE	Gnas	122 kDa	Mus musculus	3	7	12	7	4	10	6	7	15	8	5	9
558	60S ribosomal protein L11 OS=Mus musculus OX=10090 GN=Rpl11 PE=1 SV=4	RL11_MOUSE	Rpl11	20 kDa	Mus musculus	12	7	6	4	7	7	8	9	12	7	4	9
279	Spectrin alpha chain, non-erythrocytic 1 OS=Mus musculus OX=10090 GN=Sptan1 PE=1 SV=4	SPTN1_MOUSE	Sptan1	285 kDa	Mus musculus	14	17	12	0	0	0	18	9	32	0	0	0
509	116 kDa U5 small nuclear ribonucleoprotein component OS=Mus musculus OX=10090 GN=Eftud2 PE=1 SV=1	U5S1_MOUSE	Eftud2	109 kDa	Mus musculus	10	8	20	0	5	0	15	13	12	0	0	4
381	60S ribosomal protein L18a OS=Mus musculus OX=10090 GN=Rpl18a PE=1 SV=1	RL18A_MOUSE	Rpl18a	21 kDa	Mus musculus	18	12	8	3	2	0	9	10	5	0	6	2
367	Probable E3 ubiquitin-protein ligase HERC4 OS=Mus musculus OX=10090 GN=Herc4 PE=1 SV=2	HERC4_MOUSE	Herc4	118 kDa	Mus musculus	10	12	19	0	2	0	4	5	13	0	0	0
324	Prostacyclin synthase OS=Mus musculus OX=10090 GN=Ptgis PE=1 SV=1	PTGIS_MOUSE	Ptgis	57 kDa	Mus musculus	13	14	9	2	3	2	9	4	14	0	3	0
837	Hemoglobin subunit beta-1 OS=Mus musculus OX=10090 GN=Hbb-b1 PE=1 SV=2	HBB1_MOUSE	Hbb-b1	16 kDa	Mus musculus	0	3	3	0	33	4	0	0	0	0	0	0
522	Protein S100-A10 OS=Mus musculus OX=10090 GN=S100a10 PE=1 SV=2	S10AA_MOUSE	S100a10	11 kDa	Mus musculus	6	8	11	0	9	10	9	18	14	9	13	12
403	DNA replication licensing factor MCM4 OS=Mus musculus OX=10090 GN=Mcm4 PE=1 SV=1	MCM4_MOUSE	Mcm4	97 kDa	Mus musculus	12	11	13	0	4	4	7	5	23	0	7	6
541	Ras-related protein Rab-18 OS=Mus musculus OX=10090 GN=Rab18 PE=1 SV=2	RAB18_MOUSE	Rab18	23 kDa	Mus musculus	5	7	9	6	8	9	8	9	11	5	7	5
278	Integrin alpha-3 OS=Mus musculus OX=10090 GN=Itga3 PE=1 SV=1	ITA3_MOUSE	Itga3	117 kDa	Mus musculus	13	17	14	0	0	0	16	6	18	0	0	0
408	Unconventional myosin-XVIIIa OS=Mus musculus OX=10090 GN=Myo18a PE=1 SV=2	MY18A_MOUSE	Myo18a	233 kDa	Mus musculus	22	11	11	0	0	0	8	5	8	0	0	0
419	Inactive tyrosine-protein kinase PEAK1 OS=Mus musculus OX=10090 GN=Peak1 PE=1 SV=4	PEAK1_MOUSE	Peak1	191 kDa	Mus musculus	7	10	23	2	0	2	5	11	24	0	2	0
395	Integrin beta-1 OS=Mus musculus OX=10090 GN=Itgb1 PE=1 SV=1	ITB1_MOUSE	Itgb1	88 kDa	Mus musculus	9	11	19	3	0	3	15	9	20	6	6	4
679	Cysteine-rich protein 2 OS=Mus musculus OX=10090 GN=Crip2 PE=1 SV=1	CRIP2_MOUSE	Crip2	23 kDa	Mus musculus	0	4	0	17	10	14	6	4	0	15	14	13
243	Ubiquitin-associated protein 2 OS=Mus musculus OX=10090 GN=Ubap2 PE=1 SV=1	UBAP2_MOUSE	Ubap2	118 kDa	Mus musculus	7	19	19	0	0	0	9	9	14	0	0	3
514	Isocitrate dehydrogenase [NADP], mitochondrial OS=Mus musculus OX=10090 GN=Idh2 PE=1 SV=3	IDHP_MOUSE	Idh2	51 kDa	Mus musculus	14	8	6	5	9	3	15	20	10	3	3	5
423	Ubiquitin-protein ligase E3A OS=Mus musculus OX=10090 GN=Ube3a PE=1 SV=2	UBE3A_MOUSE	Ube3a	100 kDa	Mus musculus	8	10	18	3	3	3	14	22	24	0	3	7
547	Actin-related protein 3 OS=Mus musculus OX=10090 GN=Actr3 PE=1 SV=3	ARP3_MOUSE	Actr3	47 kDa	Mus musculus	7	7	14	7	4	6	9	9	10	0	10	2
339	Ubiquitin conjugation factor E4 B OS=Mus musculus OX=10090 GN=Ube4b PE=1 SV=3	UBE4B_MOUSE	Ube4b	133 kDa	Mus musculus	9	13	21	3	0	0	13	7	25	5	6	10
380	60S ribosomal protein L10a OS=Mus musculus OX=10090 GN=Rpl10a PE=1 SV=3	RL10A_MOUSE	Rpl10a	25 kDa	Mus musculus	17	12	10	0	5	2	7	17	11	5	4	6
567	CKLF-like MARVEL transmembrane domain-containing protein 6 OS=Mus musculus OX=10090 GN=Cmtm6 PE=1 SV=1	CKLF6_MOUSE	Cmtm6	20 kDa	Mus musculus	0	7	6	0	15	18	0	5	14	8	0	15
552	Protein WWC2 OS=Mus musculus OX=10090 GN=Wwc2 PE=1 SV=1	WWC2_MOUSE	Wwc2	133 kDa	Mus musculus	9	7	11	6	6	7	15	13	15	0	4	3
353	Fibulin-5 OS=Mus musculus OX=10090 GN=Fbln5 PE=1 SV=1	FBLN5_MOUSE	Fbln5	50 kDa	Mus musculus	16	13	3	6	3	5	5	7	0	0	0	0
293	Alpha-mannosidase 2 OS=Mus musculus OX=10090 GN=Man2a1 PE=1 SV=2	MA2A1_MOUSE	Man2a1	132 kDa	Mus musculus	19	16	8	2	0	2	18	5	15	0	4	3
358	Serine/threonine-protein phosphatase 2A 65 kDa regulatory subunit A alpha isoform OS=Mus musculus OX=10090 GN=Ppp2r1a PE=1 SV=3	2AAA_MOUSE	Ppp2r1a	65 kDa	Mus musculus	7	12	12	4	6	6	8	11	12	4	5	6
466	Isoamyl acetate-hydrolyzing esterase 1 homolog OS=Mus musculus OX=10090 GN=Iah1 PE=1 SV=1	IAH1_MOUSE	Iah1	28 kDa	Mus musculus	8	9	7	6	13	4	6	13	4	0	4	6
340	Glucose-6-phosphate 1-dehydrogenase X OS=Mus musculus OX=10090 GN=G6pdx PE=1 SV=3	G6PD1_MOUSE	G6pdx	59 kDa	Mus musculus	9	13	10	5	7	4	21	12	16	5	9	7
458	Anaphase-promoting complex subunit 2 OS=Mus musculus OX=10090 GN=Anapc2 PE=1 SV=2	ANC2_MOUSE	Anapc2	95 kDa	Mus musculus	5	9	13	3	10	8	17	18	15	3	7	11
546	Protein transport protein Sec23A OS=Mus musculus OX=10090 GN=Sec23a PE=1 SV=2	SC23A_MOUSE	Sec23a	86 kDa	Mus musculus	7	7	11	10	8	5	13	11	16	5	8	8
383	60S acidic ribosomal protein P2 OS=Mus musculus OX=10090 GN=Rplp2 PE=1 SV=3	RLA2_MOUSE	Rplp2	12 kDa	Mus musculus	11	12	17	4	4	0	10	10	14	0	5	6
287	Triple functional domain protein OS=Mus musculus OX=10090 GN=Trio PE=1 SV=3	TRIO_MOUSE	Trio	348 kDa	Mus musculus	8	16	24	0	0	0	5	8	36	0	0	0
482	Argininosuccinate synthase OS=Mus musculus OX=10090 GN=Ass1 PE=1 SV=1	ASSY_MOUSE	Ass1	47 kDa	Mus musculus	2	8	7	11	9	11	3	5	6	4	3	5
276	26S proteasome non-ATPase regulatory subunit 1 OS=Mus musculus OX=10090 GN=Psmd1 PE=1 SV=1	PSMD1_MOUSE	Psmd1	106 kDa	Mus musculus	13	17	19	0	0	0	12	10	24	0	3	6
475	60S ribosomal protein L27 OS=Mus musculus OX=10090 GN=Rpl27 PE=1 SV=2	RL27_MOUSE	Rpl27	16 kDa	Mus musculus	14	9	18	0	4	4	9	10	11	3	3	4
480	Serum albumin OS=Mus musculus OX=10090 GN=Alb PE=1 SV=3	ALBU_MOUSE	Alb	69 kDa	Mus musculus	17	9	6	7	2	8	10	8	10	7	8	9
439	Serine/threonine-protein phosphatase 6 regulatory subunit 3 OS=Mus musculus OX=10090 GN=Ppp6r3 PE=1 SV=1	PP6R3_MOUSE	Ppp6r3	95 kDa	Mus musculus	10	10	23	0	0	6	10	5	26	0	0	0
273	Putative peptidyl-tRNA hydrolase PTRHD1 OS=Mus musculus OX=10090 GN=Ptrhd1 PE=1 SV=1	PTRD1_MOUSE	Ptrhd1	16 kDa	Mus musculus	11	17	11	0	4	7	16	19	15	11	4	6
374	Peroxiredoxin-5, mitochondrial OS=Mus musculus OX=10090 GN=Prdx5 PE=1 SV=2	PRDX5_MOUSE	Prdx5	22 kDa	Mus musculus	13	12	12	0	6	7	12	10	16	4	7	6
359	Tyrosine-protein phosphatase non-receptor type 12 OS=Mus musculus OX=10090 GN=Ptpn12 PE=1 SV=3	PTN12_MOUSE	Ptpn12	87 kDa	Mus musculus	8	12	11	4	3	12	14	15	14	2	7	10
398	40S ribosomal protein S27 OS=Mus musculus OX=10090 GN=Rps27 PE=1 SV=3	RS27_MOUSE	Rps27	9 kDa	Mus musculus	10	11	9	5	7	8	7	8	7	6	6	9
299	Thymidylate kinase OS=Mus musculus OX=10090 GN=Dtymk PE=1 SV=2	KTHY_MOUSE	Dtymk	24 kDa	Mus musculus	6	15	12	2	7	8	9	12	12	3	3	3
418	Inverted formin-2 OS=Mus musculus OX=10090 GN=Inf2 PE=1 SV=1	INF2_MOUSE	Inf2	139 kDa	Mus musculus	7	10	13	7	4	9	7	11	10	4	4	5
313	60S ribosomal protein L10 OS=Mus musculus OX=10090 GN=Rpl10 PE=1 SV=3	RL10_MOUSE	Rpl10	25 kDa	Mus musculus	16	15	15	0	3	2	11	16	14	3	6	5
305	N-terminal kinase-like protein OS=Mus musculus OX=10090 GN=Scyl1 PE=1 SV=1	SCYL1_MOUSE	Scyl1	89 kDa	Mus musculus	10	15	21	0	0	5	11	20	25	0	4	2
234	Prolow-density lipoprotein receptor-related protein 1 OS=Mus musculus OX=10090 GN=Lrp1 PE=1 SV=1	LRP1_MOUSE	Lrp1	505 kDa	Mus musculus	22	21	8	0	0	0	13	11	15	0	0	0
343	60S ribosomal protein L30 OS=Mus musculus OX=10090 GN=Rpl30 PE=1 SV=2	RL30_MOUSE	Rpl30	13 kDa	Mus musculus	9	13	11	3	8	7	10	8	12	3	6	6
350	PRKC apoptosis WT1 regulator protein OS=Mus musculus OX=10090 GN=Pawr PE=1 SV=2	PAWR_MOUSE	Pawr	36 kDa	Mus musculus	15	13	15	3	3	2	5	12	11	0	0	0
469	ATP synthase subunit beta, mitochondrial OS=Mus musculus OX=10090 GN=Atp5f1b PE=1 SV=2	ATPB_MOUSE	Atp5f1b	56 kDa	Mus musculus	9	9	15	10	6	3	11	19	18	10	9	11
393	Rho GDP-dissociation inhibitor 1 OS=Mus musculus OX=10090 GN=Arhgdia PE=1 SV=3	GDIR1_MOUSE	Arhgdia	23 kDa	Mus musculus	9	11	7	14	7	4	13	12	13	6	9	12
425	Protein PBDC1 OS=Mus musculus OX=10090 GN=Pbdc1 PE=1 SV=1	PBDC1_MOUSE	Pbdc1	22 kDa	Mus musculus	8	10	9	5	10	10	11	13	13	4	9	8
407	40S ribosomal protein S7 OS=Mus musculus OX=10090 GN=Rps7 PE=2 SV=1	RS7_MOUSE	Rps7	22 kDa	Mus musculus	21	11	20	0	0	0	12	11	21	0	0	0
443	40S ribosomal protein S18 OS=Mus musculus OX=10090 GN=Rps18 PE=1 SV=3	RS18_MOUSE	Rps18	18 kDa	Mus musculus	11	10	12	5	7	7	7	8	10	7	5	9
371	UDP-N-acetylhexosamine pyrophosphorylase-like protein 1 OS=Mus musculus OX=10090 GN=Uap1l1 PE=1 SV=1	UAP1L_MOUSE	Uap1l1	57 kDa	Mus musculus	11	12	12	7	4	6	12	18	9	4	3	4
255	GRB10-interacting GYF protein 2 OS=Mus musculus OX=10090 GN=Gigyf2 PE=1 SV=2	GGYF2_MOUSE	Gigyf2	149 kDa	Mus musculus	9	18	9	6	5	5	10	14	11	5	0	3
1061	Keratin, type I cytoskeletal 13 OS=Mus musculus OX=10090 GN=Krt13 PE=1 SV=2	K1C13_MOUSE	Krt13	48 kDa	Mus musculus	0	0	0	13	0	39	0	0	0	0	22	0
462	Tensin-3 OS=Mus musculus OX=10090 GN=Tns3 PE=1 SV=1	TENS3_MOUSE	Tns3	156 kDa	Mus musculus	7	9	9	15	7	6	14	21	13	2	10	8
288	Lactoylglutathione lyase OS=Mus musculus OX=10090 GN=Glo1 PE=1 SV=3	LGUL_MOUSE	Glo1	21 kDa	Mus musculus	9	16	28	0	0	0	5	17	24	0	0	0
427	Cyclin-dependent kinase inhibitor 2A OS=Mus musculus OX=10090 GN=Cdkn2a PE=1 SV=2	CDN2A_MOUSE	Cdkn2a	18 kDa	Mus musculus	8	10	12	7	10	6	9	3	8	7	10	9
560	Tryptophan--tRNA ligase, cytoplasmic OS=Mus musculus OX=10090 GN=Wars PE=1 SV=2	SYWC_MOUSE	Wars	54 kDa	Mus musculus	14	7	14	8	7	4	13	17	15	5	11	8
400	Protein NDRG1 OS=Mus musculus OX=10090 GN=Ndrg1 PE=1 SV=1	NDRG1_MOUSE	Ndrg1	43 kDa	Mus musculus	11	11	12	6	6	8	10	11	19	4	7	6
300	Breast carcinoma-amplified sequence 3 homolog OS=Mus musculus OX=10090 GN=Bcas3 PE=1 SV=2	BCAS3_MOUSE	Bcas3	101 kDa	Mus musculus	8	15	16	0	5	10	8	19	15	0	2	9
422	Stonin-1 OS=Mus musculus OX=10090 GN=Ston1 PE=1 SV=2	STON1_MOUSE	Ston1	82 kDa	Mus musculus	8	10	15	8	8	5	5	9	10	0	4	4
459	ADP-ribosylation factor-like protein 1 OS=Mus musculus OX=10090 GN=Arl1 PE=1 SV=1	ARL1_MOUSE	Arl1	20 kDa	Mus musculus	5	9	21	3	9	8	10	14	20	5	6	9
352	40S ribosomal protein S15a OS=Mus musculus OX=10090 GN=Rps15a PE=1 SV=2	RS15A_MOUSE	Rps15a	15 kDa	Mus musculus	16	13	10	2	8	6	11	10	18	6	6	6
365	SEC23-interacting protein OS=Mus musculus OX=10090 GN=Sec23ip PE=1 SV=2	S23IP_MOUSE	Sec23ip	111 kDa	Mus musculus	10	12	13	9	3	8	12	13	18	5	16	6
314	Ras-related protein Rap-1A OS=Mus musculus OX=10090 GN=Rap1a PE=1 SV=1	RAP1A_MOUSE	Rap1a	21 kDa	Mus musculus	14	15	15	0	0	11	13	14	19	0	10	0
539	Thymidine kinase, cytosolic OS=Mus musculus OX=10090 GN=Tk1 PE=1 SV=3	KITH_MOUSE	Tk1	26 kDa	Mus musculus	5	7	7	9	13	14	2	3	5	17	12	15
265	ARF GTPase-activating protein GIT1 OS=Mus musculus OX=10090 GN=Git1 PE=1 SV=1	GIT1_MOUSE	Git1	85 kDa	Mus musculus	19	18	14	0	0	4	19	16	20	0	0	0
302	26S proteasome non-ATPase regulatory subunit 2 OS=Mus musculus OX=10090 GN=Psmd2 PE=1 SV=1	PSMD2_MOUSE	Psmd2	100 kDa	Mus musculus	9	15	22	0	4	6	19	21	38	6	9	6
421	Protein arginine N-methyltransferase 3 OS=Mus musculus OX=10090 GN=Prmt3 PE=1 SV=2	ANM3_MOUSE	Prmt3	60 kDa	Mus musculus	8	10	22	8	5	3	19	13	25	5	4	15
507	Cdc42 effector protein 1 OS=Mus musculus OX=10090 GN=Cdc42ep1 PE=1 SV=1	BORG5_MOUSE	Cdc42ep1	43 kDa	Mus musculus	10	8	4	7	14	13	11	9	9	6	15	13
549	Vacuolar protein sorting-associated protein 28 homolog OS=Mus musculus OX=10090 GN=Vps28 PE=1 SV=1	VPS28_MOUSE	Vps28	25 kDa	Mus musculus	8	7	13	6	11	11	6	10	13	6	8	9
297	60S ribosomal protein L4 OS=Mus musculus OX=10090 GN=Rpl4 PE=1 SV=3	RL4_MOUSE	Rpl4	47 kDa	Mus musculus	24	16	17	0	0	0	16	20	20	4	9	7
406	F-actin-capping protein subunit alpha-1 OS=Mus musculus OX=10090 GN=Capza1 PE=1 SV=4	CAZA1_MOUSE	Capza1	33 kDa	Mus musculus	14	11	16	8	8	0	8	12	19	7	9	13
357	Ras-related C3 botulinum toxin substrate 1 OS=Mus musculus OX=10090 GN=Rac1 PE=1 SV=1	RAC1_MOUSE	Rac1	21 kDa	Mus musculus	7	12	16	3	9	10	8	12	18	10	12	9
402	UDP-glucose 6-dehydrogenase OS=Mus musculus OX=10090 GN=Ugdh PE=1 SV=1	UGDH_MOUSE	Ugdh	55 kDa	Mus musculus	12	11	13	10	4	7	13	20	12	8	7	9
209	Zinc finger SWIM domain-containing protein 8 OS=Mus musculus OX=10090 GN=Zswim8 PE=1 SV=1	ZSWM8_MOUSE	Zswim8	197 kDa	Mus musculus	10	23	16	3	0	5	11	9	16	0	4	6
342	14-3-3 protein theta OS=Mus musculus OX=10090 GN=Ywhaq PE=1 SV=1	1433T_MOUSE	Ywhaq	28 kDa	Mus musculus	9	13	9	8	7	11	7	9	7	9	6	10
479	40S ribosomal protein S21 OS=Mus musculus OX=10090 GN=Rps21 PE=1 SV=1	RS21_MOUSE	Rps21	9 kDa	Mus musculus	7	9	16	7	9	9	4	11	10	5	7	5
409	Elongin-C OS=Mus musculus OX=10090 GN=Eloc PE=1 SV=1	ELOC_MOUSE	Eloc	12 kDa	Mus musculus	11	11	10	9	9	7	6	9	6	2	5	3
256	Thioredoxin OS=Mus musculus OX=10090 GN=Txn PE=1 SV=3	THIO_MOUSE	Txn	12 kDa	Mus musculus	10	18	22	0	3	5	16	25	40	9	11	6
304	Ankyrin repeat domain-containing protein 17 OS=Mus musculus OX=10090 GN=Ankrd17 PE=1 SV=2	ANR17_MOUSE	Ankrd17	274 kDa	Mus musculus	10	15	24	0	3	6	11	15	21	3	6	9
322	F-actin-capping protein subunit beta OS=Mus musculus OX=10090 GN=Capzb PE=1 SV=3	CAPZB_MOUSE	Capzb	31 kDa	Mus musculus	13	14	13	10	3	5	14	20	25	7	15	19
317	Ubiquitin carboxyl-terminal hydrolase 19 OS=Mus musculus OX=10090 GN=Usp19 PE=1 SV=1	UBP19_MOUSE	Usp19	151 kDa	Mus musculus	8	14	19	7	4	6	18	13	20	3	8	8
309	Molybdenum cofactor biosynthesis protein 1 OS=Mus musculus OX=10090 GN=Mocs1 PE=1 SV=2	MOCS1_MOUSE	Mocs1	70 kDa	Mus musculus	12	15	19	0	5	7	11	18	10	0	0	0
312	FERM domain-containing protein 8 OS=Mus musculus OX=10090 GN=Frmd8 PE=1 SV=2	FRMD8_MOUSE	Frmd8	52 kDa	Mus musculus	15	15	14	3	5	6	11	15	14	2	0	0
270	Apoptosis regulator BAX OS=Mus musculus OX=10090 GN=Bax PE=1 SV=1	BAX_MOUSE	Bax	21 kDa	Mus musculus	5	17	24	7	2	4	16	16	18	4	6	4
306	Ubiquitin-conjugating enzyme E2 L3 OS=Mus musculus OX=10090 GN=Ube2l3 PE=1 SV=1	UB2L3_MOUSE	Ube2l3	18 kDa	Mus musculus	10	15	17	4	7	6	13	18	18	11	8	9
257	Microtubule-associated protein 1B OS=Mus musculus OX=10090 GN=Map1b PE=1 SV=2	MAP1B_MOUSE	Map1b	270 kDa	Mus musculus	10	18	28	0	0	3	18	4	26	0	0	0
557	Histone H2B type 1-P OS=Mus musculus OX=10090 GN=Hist1h2bp PE=1 SV=3	H2B1P_MOUSE	Hist1h2bp	14 kDa	Mus musculus	12	7	14	0	16	10	6	12	9	0	4	0
344	Large proline-rich protein BAG6 OS=Mus musculus OX=10090 GN=Bag6 PE=1 SV=1	BAG6_MOUSE	Bag6	121 kDa	Mus musculus	11	13	18	4	5	9	17	17	22	3	8	6
445	5'-3' exoribonuclease 2 OS=Mus musculus OX=10090 GN=Xrn2 PE=1 SV=1	XRN2_MOUSE	Xrn2	109 kDa	Mus musculus	13	10	15	6	8	8	12	15	26	6	6	7
424	5'-AMP-activated protein kinase catalytic subunit alpha-1 OS=Mus musculus OX=10090 GN=Prkaa1 PE=1 SV=2	AAPK1_MOUSE	Prkaa1	64 kDa	Mus musculus	8	10	14	13	7	8	11	16	9	4	10	14
474	Dual specificity protein phosphatase 3 OS=Mus musculus OX=10090 GN=Dusp3 PE=1 SV=1	DUS3_MOUSE	Dusp3	20 kDa	Mus musculus	12	9	15	6	8	10	9	7	13	4	9	9
217	Kinetochore-associated protein 1 OS=Mus musculus OX=10090 GN=Kntc1 PE=1 SV=2	KNTC1_MOUSE	Kntc1	250 kDa	Mus musculus	14	22	25	0	0	0	11	18	20	0	2	2
376	Nuclear autoantigenic sperm protein OS=Mus musculus OX=10090 GN=Nasp PE=1 SV=2	NASP_MOUSE	Nasp	84 kDa	Mus musculus	14	12	28	5	2	0	12	15	33	6	8	7
356	Interferon-stimulated gene 20 kDa protein OS=Mus musculus OX=10090 GN=Isg20 PE=1 SV=1	ISG20_MOUSE	Isg20	33 kDa	Mus musculus	7	13	8	10	7	16	10	11	23	13	12	9
470	E3 ubiquitin-protein ligase TRIM47 OS=Mus musculus OX=10090 GN=Trim47 PE=1 SV=2	TRI47_MOUSE	Trim47	70 kDa	Mus musculus	11	9	16	11	8	6	16	19	17	9	5	6
213	Mitochondrial 10-formyltetrahydrofolate dehydrogenase OS=Mus musculus OX=10090 GN=Aldh1l2 PE=1 SV=2	AL1L2_MOUSE	Aldh1l2	102 kDa	Mus musculus	7	22	23	0	4	6	35	67	63	5	7	13
361	Drebrin-like protein OS=Mus musculus OX=10090 GN=Dbnl PE=1 SV=2	DBNL_MOUSE	Dbnl	49 kDa	Mus musculus	9	12	11	13	7	10	16	21	13	11	9	12
290	Pleckstrin homology-like domain family B member 1 OS=Mus musculus OX=10090 GN=Phldb1 PE=1 SV=1	PHLB1_MOUSE	Phldb1	150 kDa	Mus musculus	11	16	14	6	5	10	11	13	17	0	9	6
436	Glycogen phosphorylase, brain form OS=Mus musculus OX=10090 GN=Pygb PE=1 SV=3	PYGB_MOUSE	Pygb	97 kDa	Mus musculus	10	10	13	9	10	11	14	29	14	6	13	11
214	WASH complex subunit 5 OS=Mus musculus OX=10090 GN=Washc5 PE=1 SV=2	WASC5_MOUSE	Washc5	134 kDa	Mus musculus	9	22	20	2	3	7	12	12	33	0	4	10
370	Docking protein 1 OS=Mus musculus OX=10090 GN=Dok1 PE=1 SV=2	DOK1_MOUSE	Dok1	52 kDa	Mus musculus	11	12	21	6	5	8	23	15	11	0	4	6
632	Ubiquitin-conjugating enzyme E2 C OS=Mus musculus OX=10090 GN=Ube2c PE=1 SV=1	UBE2C_MOUSE	Ube2c	20 kDa	Mus musculus	4	5	19	12	14	10	13	6	14	16	14	19
382	40S ribosomal protein S13 OS=Mus musculus OX=10090 GN=Rps13 PE=1 SV=2	RS13_MOUSE	Rps13	17 kDa	Mus musculus	20	12	15	4	5	8	10	7	13	2	10	6
366	Dihydropyrimidinase-related protein 3 OS=Mus musculus OX=10090 GN=Dpysl3 PE=1 SV=1	DPYL3_MOUSE	Dpysl3	62 kDa	Mus musculus	10	12	16	8	11	7	10	17	17	7	0	8
450	Heterogeneous nuclear ribonucleoprotein U-like protein 1 OS=Mus musculus OX=10090 GN=Hnrnpul1 PE=1 SV=1	HNRL1_MOUSE	Hnrnpul1	96 kDa	Mus musculus	32	10	18	2	0	2	9	7	13	0	0	0
187	Leucine--tRNA ligase, cytoplasmic OS=Mus musculus OX=10090 GN=Lars PE=1 SV=2	SYLC_MOUSE	Lars	134 kDa	Mus musculus	10	27	28	0	0	0	27	35	52	5	16	11
258	Eukaryotic translation initiation factor 5A-1 OS=Mus musculus OX=10090 GN=Eif5a PE=1 SV=2	IF5A1_MOUSE	Eif5a	17 kDa	Mus musculus	11	18	27	0	4	5	14	24	25	9	14	17
307	T-complex protein 1 subunit alpha OS=Mus musculus OX=10090 GN=Tcp1 PE=1 SV=3	TCPA_MOUSE	Tcp1	60 kDa	Mus musculus	11	15	13	9	5	12	15	15	5	9	11	20
387	Poly(A)-specific ribonuclease PARN OS=Mus musculus OX=10090 GN=Parn PE=1 SV=1	PARN_MOUSE	Parn	72 kDa	Mus musculus	7	11	3	13	16	16	15	20	8	0	0	0
511	DnaJ homolog subfamily A member 1 OS=Mus musculus OX=10090 GN=Dnaja1 PE=1 SV=1	DNJA1_MOUSE	Dnaja1	45 kDa	Mus musculus	11	8	12	11	13	12	14	13	11	10	14	14
321	Protein transport protein Sec23B OS=Mus musculus OX=10090 GN=Sec23b PE=1 SV=1	SC23B_MOUSE	Sec23b	86 kDa	Mus musculus	13	14	14	9	7	10	17	13	17	7	8	13
556	Zyxin OS=Mus musculus OX=10090 GN=Zyx PE=1 SV=2	ZYX_MOUSE	Zyx	61 kDa	Mus musculus	11	7	7	18	10	15	31	15	19	13	19	20
245	Protein transport protein Sec31A OS=Mus musculus OX=10090 GN=Sec31a PE=1 SV=2	SC31A_MOUSE	Sec31a	134 kDa	Mus musculus	16	19	17	5	7	4	24	26	30	4	7	8
362	Low molecular weight phosphotyrosine protein phosphatase OS=Mus musculus OX=10090 GN=Acp1 PE=1 SV=3	PPAC_MOUSE	Acp1	18 kDa	Mus musculus	9	12	20	6	11	10	17	18	13	11	6	11
308	F-actin-capping protein subunit alpha-2 OS=Mus musculus OX=10090 GN=Capza2 PE=1 SV=3	CAZA2_MOUSE	Capza2	33 kDa	Mus musculus	11	15	15	7	7	13	11	15	23	8	10	10
205	Regulator of nonsense transcripts 1 OS=Mus musculus OX=10090 GN=Upf1 PE=1 SV=2	RENT1_MOUSE	Upf1	124 kDa	Mus musculus	23	24	15	0	4	2	18	27	30	0	0	4
410	Max-binding protein MNT OS=Mus musculus OX=10090 GN=Mnt PE=2 SV=2	MNT_MOUSE	Mnt	63 kDa	Mus musculus	13	11	21	0	12	11	16	0	9	0	0	11
348	Thyroid receptor-interacting protein 6 OS=Mus musculus OX=10090 GN=Trip6 PE=1 SV=1	TRIP6_MOUSE	Trip6	51 kDa	Mus musculus	14	13	18	6	12	6	18	18	22	9	15	23
218	Microtubule-associated protein 4 OS=Mus musculus OX=10090 GN=Map4 PE=1 SV=3	MAP4_MOUSE	Map4	117 kDa	Mus musculus	15	22	19	5	2	6	14	9	40	3	9	15
254	Sorbin and SH3 domain-containing protein 1 OS=Mus musculus OX=10090 GN=Sorbs1 PE=1 SV=2	SRBS1_MOUSE	Sorbs1	143 kDa	Mus musculus	8	18	16	5	12	10	16	16	14	7	5	3
310	Anaphase-promoting complex subunit 1 OS=Mus musculus OX=10090 GN=Anapc1 PE=1 SV=2	APC1_MOUSE	Anapc1	216 kDa	Mus musculus	13	15	27	5	4	5	25	17	27	0	10	4
226	E3 ubiquitin-protein ligase NEDD4-like OS=Mus musculus OX=10090 GN=Nedd4l PE=1 SV=2	NED4L_MOUSE	Nedd4l	115 kDa	Mus musculus	0	21	23	0	13	13	23	18	24	12	17	20
372	Glycerol-3-phosphate dehydrogenase, mitochondrial OS=Mus musculus OX=10090 GN=Gpd2 PE=1 SV=2	GPDM_MOUSE	Gpd2	81 kDa	Mus musculus	13	12	17	8	10	10	17	20	25	8	9	9
277	Eyes absent homolog 4 OS=Mus musculus OX=10090 GN=Eya4 PE=2 SV=2	EYA4_MOUSE	Eya4	67 kDa	Mus musculus	13	17	15	12	7	6	25	16	8	3	5	6
294	DNA polymerase alpha catalytic subunit OS=Mus musculus OX=10090 GN=Pola1 PE=1 SV=2	DPOLA_MOUSE	Pola1	167 kDa	Mus musculus	20	16	21	5	6	3	20	20	21	6	5	7
275	Protein/nucleic acid deglycase DJ-1 OS=Mus musculus OX=10090 GN=Park7 PE=1 SV=1	PARK7_MOUSE	Park7	20 kDa	Mus musculus	13	17	20	6	6	9	9	17	21	8	13	6
261	Alpha-actinin-1 OS=Mus musculus OX=10090 GN=Actn1 PE=1 SV=1	ACTN1_MOUSE	Actn1	103 kDa	Mus musculus	14	18	24	5	4	6	20	13	28	4	4	7
516	Endoplasmic reticulum resident protein 44 OS=Mus musculus OX=10090 GN=Erp44 PE=1 SV=1	ERP44_MOUSE	Erp44	47 kDa	Mus musculus	16	8	11	18	11	7	8	12	16	7	11	12
262	Splicing factor 3B subunit 3 OS=Mus musculus OX=10090 GN=Sf3b3 PE=1 SV=1	SF3B3_MOUSE	Sf3b3	136 kDa	Mus musculus	14	18	16	9	11	3	9	12	18	4	9	8
477	Heterogeneous nuclear ribonucleoprotein H2 OS=Mus musculus OX=10090 GN=Hnrnph2 PE=1 SV=1	HNRH2_MOUSE	Hnrnph2	49 kDa	Mus musculus	22	9	17	10	7	6	14	17	19	3	5	6
318	Coatomer subunit zeta-1 OS=Mus musculus OX=10090 GN=Copz1 PE=1 SV=1	COPZ1_MOUSE	Copz1	20 kDa	Mus musculus	10	14	19	11	10	8	9	13	21	12	13	16
227	V-type proton ATPase subunit B, brain isoform OS=Mus musculus OX=10090 GN=Atp6v1b2 PE=1 SV=1	VATB2_MOUSE	Atp6v1b2	57 kDa	Mus musculus	10	21	16	12	7	6	18	40	29	5	7	5
369	Fermitin family homolog 2 OS=Mus musculus OX=10090 GN=Fermt2 PE=1 SV=1	FERM2_MOUSE	Fermt2	78 kDa	Mus musculus	11	12	22	11	10	7	18	21	15	4	9	13
291	ER degradation-enhancing alpha-mannosidase-like protein 3 OS=Mus musculus OX=10090 GN=Edem3 PE=1 SV=2	EDEM3_MOUSE	Edem3	104 kDa	Mus musculus	14	16	11	9	12	11	17	15	19	4	9	12
490	Thioredoxin reductase 1, cytoplasmic OS=Mus musculus OX=10090 GN=Txnrd1 PE=1 SV=3	TRXR1_MOUSE	Txnrd1	67 kDa	Mus musculus	4	8	14	20	12	16	14	9	15	13	16	22
229	Methionine-R-sulfoxide reductase B3, mitochondrial OS=Mus musculus OX=10090 GN=Msrb3 PE=1 SV=2	MSRB3_MOUSE	Msrb3	27 kDa	Mus musculus	13	21	17	4	9	10	22	19	22	5	10	13
346	Src substrate cortactin OS=Mus musculus OX=10090 GN=Cttn PE=1 SV=2	SRC8_MOUSE	Cttn	61 kDa	Mus musculus	12	13	16	11	11	11	9	13	16	8	8	13
264	Methylcrotonoyl-CoA carboxylase beta chain, mitochondrial OS=Mus musculus OX=10090 GN=Mccc2 PE=1 SV=1	MCCB_MOUSE	Mccc2	61 kDa	Mus musculus	18	18	16	12	5	5	26	22	13	4	4	6
240	Alpha-adducin OS=Mus musculus OX=10090 GN=Add1 PE=1 SV=2	ADDA_MOUSE	Add1	81 kDa	Mus musculus	14	20	9	10	11	10	20	20	16	5	5	7
320	Importin subunit beta-1 OS=Mus musculus OX=10090 GN=Kpnb1 PE=1 SV=2	IMB1_MOUSE	Kpnb1	97 kDa	Mus musculus	12	14	23	7	11	8	22	23	30	12	12	14
272	Ran-binding protein 3 OS=Mus musculus OX=10090 GN=Ranbp3 PE=1 SV=2	RANB3_MOUSE	Ranbp3	53 kDa	Mus musculus	11	17	15	17	7	8	19	20	23	10	14	14
326	Disks large homolog 1 OS=Mus musculus OX=10090 GN=Dlg1 PE=1 SV=1	DLG1_MOUSE	Dlg1	100 kDa	Mus musculus	17	14	24	7	6	7	18	23	22	7	10	11
259	Protein arginine methyltransferase NDUFAF7, mitochondrial OS=Mus musculus OX=10090 GN=Ndufaf7 PE=1 SV=4	NDUF7_MOUSE	Ndufaf7	48 kDa	Mus musculus	12	18	23	11	5	6	19	25	15	8	6	8
200	L-fucose kinase OS=Mus musculus OX=10090 GN=Fcsk PE=1 SV=1	FCSK_MOUSE	Fcsk	119 kDa	Mus musculus	15	24	20	3	7	7	17	21	23	3	6	7
328	DNA replication licensing factor MCM5 OS=Mus musculus OX=10090 GN=Mcm5 PE=1 SV=2	MCM5_MOUSE	Mcm5	82 kDa	Mus musculus	24	14	19	3	9	7	13	16	12	0	0	3
448	Procollagen-lysine,2-oxoglutarate 5-dioxygenase 2 OS=Mus musculus OX=10090 GN=Plod2 PE=1 SV=2	PLOD2_MOUSE	Plod2	84 kDa	Mus musculus	16	10	20	8	12	11	40	27	49	21	22	20
281	Glutamate--cysteine ligase regulatory subunit OS=Mus musculus OX=10090 GN=Gclm PE=1 SV=1	GSH0_MOUSE	Gclm	31 kDa	Mus musculus	18	17	12	10	11	9	18	12	17	20	17	17
271	Sodium/potassium-transporting ATPase subunit alpha-1 OS=Mus musculus OX=10090 GN=Atp1a1 PE=1 SV=1	AT1A1_MOUSE	Atp1a1	113 kDa	Mus musculus	8	17	16	15	9	13	22	17	21	16	16	12
169	Isoleucine--tRNA ligase, cytoplasmic OS=Mus musculus OX=10090 GN=Iars PE=1 SV=2	SYIC_MOUSE	Iars	144 kDa	Mus musculus	22	30	22	0	2	3	28	18	45	10	15	17
351	Ribonucleoside-diphosphate reductase large subunit OS=Mus musculus OX=10090 GN=Rrm1 PE=1 SV=2	RIR1_MOUSE	Rrm1	90 kDa	Mus musculus	16	13	14	17	10	9	31	30	24	13	12	25
185	UDP-glucose:glycoprotein glucosyltransferase 1 OS=Mus musculus OX=10090 GN=Uggt1 PE=1 SV=4	UGGG1_MOUSE	Uggt1	176 kDa	Mus musculus	27	28	24	0	0	0	28	23	39	0	0	0
228	Catenin alpha-1 OS=Mus musculus OX=10090 GN=Ctnna1 PE=1 SV=1	CTNA1_MOUSE	Ctnna1	100 kDa	Mus musculus	12	21	27	5	5	9	27	21	30	0	6	10
373	Glycogen synthase kinase-3 beta OS=Mus musculus OX=10090 GN=Gsk3b PE=1 SV=2	GSK3B_MOUSE	Gsk3b	47 kDa	Mus musculus	13	12	23	9	13	10	10	12	16	5	11	6
222	Talin-1 OS=Mus musculus OX=10090 GN=Tln1 PE=1 SV=2	TLN1_MOUSE	Tln1	270 kDa	Mus musculus	22	22	17	4	2	13	22	17	53	0	2	6
238	Kelch-like protein 22 OS=Mus musculus OX=10090 GN=Klhl22 PE=1 SV=1	KLH22_MOUSE	Klhl22	72 kDa	Mus musculus	14	20	18	14	9	7	36	28	34	21	31	31
284	Cullin-4B OS=Mus musculus OX=10090 GN=Cul4b PE=1 SV=1	CUL4B_MOUSE	Cul4b	111 kDa	Mus musculus	21	17	25	3	9	7	22	20	38	6	8	14
263	Leucine-rich repeat flightless-interacting protein 1 OS=Mus musculus OX=10090 GN=Lrrfip1 PE=1 SV=2	LRRF1_MOUSE	Lrrfip1	79 kDa	Mus musculus	18	18	31	4	7	4	12	14	39	2	6	4
230	LanC-like protein 2 OS=Mus musculus OX=10090 GN=Lancl2 PE=1 SV=1	LANC2_MOUSE	Lancl2	51 kDa	Mus musculus	16	21	18	6	8	13	13	11	13	3	14	7
197	40S ribosomal protein S8 OS=Mus musculus OX=10090 GN=Rps8 PE=1 SV=2	RS8_MOUSE	Rps8	24 kDa	Mus musculus	28	26	13	5	7	4	15	22	18	4	11	9
311	Pyruvate kinase PKM OS=Mus musculus OX=10090 GN=Pkm PE=1 SV=4	KPYM_MOUSE	Pkm	58 kDa	Mus musculus	13	15	21	20	7	8	19	33	14	11	8	26
512	ATP-dependent 6-phosphofructokinase, platelet type OS=Mus musculus OX=10090 GN=Pfkp PE=1 SV=1	PFKAP_MOUSE	Pfkp	85 kDa	Mus musculus	11	8	9	18	21	17	22	29	9	6	12	19
224	Unconventional myosin-Id OS=Mus musculus OX=10090 GN=Myo1d PE=1 SV=1	MYO1D_MOUSE	Myo1d	116 kDa	Mus musculus	34	22	18	0	5	5	4	9	16	0	0	0
189	AP-2 complex subunit alpha-2 OS=Mus musculus OX=10090 GN=Ap2a2 PE=1 SV=2	AP2A2_MOUSE	Ap2a2	104 kDa	Mus musculus	24	27	34	0	0	0	27	28	34	16	26	32
221	Enhancer of mRNA-decapping protein 4 OS=Mus musculus OX=10090 GN=Edc4 PE=1 SV=2	EDC4_MOUSE	Edc4	152 kDa	Mus musculus	22	22	30	4	5	2	17	21	35	7	12	11
244	AP-2 complex subunit alpha-1 OS=Mus musculus OX=10090 GN=Ap2a1 PE=1 SV=1	AP2A1_MOUSE	Ap2a1	108 kDa	Mus musculus	15	19	24	11	10	6	22	24	31	14	30	37
327	ATP-dependent RNA helicase DDX3X OS=Mus musculus OX=10090 GN=Ddx3x PE=1 SV=3	DDX3X_MOUSE	Ddx3x	73 kDa	Mus musculus	21	14	14	10	16	10	24	15	24	9	11	17
266	AP-2 complex subunit beta OS=Mus musculus OX=10090 GN=Ap2b1 PE=1 SV=1	AP2B1_MOUSE	Ap2b1	105 kDa	Mus musculus	20	18	26	10	8	4	22	18	32	5	26	24
260	Ubiquitin-like modifier-activating enzyme 6 OS=Mus musculus OX=10090 GN=Uba6 PE=1 SV=1	UBA6_MOUSE	Uba6	118 kDa	Mus musculus	14	18	34	3	12	6	20	25	40	9	12	17
392	T-complex protein 1 subunit eta OS=Mus musculus OX=10090 GN=Cct7 PE=1 SV=1	TCPH_MOUSE	Cct7	60 kDa	Mus musculus	9	11	21	18	14	14	23	26	17	9	15	19
274	Hypoxanthine-guanine phosphoribosyltransferase OS=Mus musculus OX=10090 GN=Hprt1 PE=1 SV=3	HPRT_MOUSE	Hprt1	25 kDa	Mus musculus	13	17	22	8	13	14	15	17	25	11	12	16
211	Heat shock protein beta-1 OS=Mus musculus OX=10090 GN=Hspb1 PE=1 SV=3	HSPB1_MOUSE	Hspb1	23 kDa	Mus musculus	19	23	9	11	13	12	14	13	13	6	11	10
216	WASH complex subunit 2 OS=Mus musculus OX=10090 GN=Washc2 PE=1 SV=1	WASC2_MOUSE	Washc2	145 kDa	Mus musculus	13	22	27	6	7	13	13	13	26	6	9	10
285	60S ribosomal protein L38 OS=Mus musculus OX=10090 GN=Rpl38 PE=1 SV=3	RL38_MOUSE	Rpl38	8 kDa	Mus musculus	22	17	21	0	18	11	10	13	14	7	18	8
250	60S ribosomal protein L23 OS=Mus musculus OX=10090 GN=Rpl23 PE=1 SV=1	RL23_MOUSE	Rpl23	15 kDa	Mus musculus	20	19	29	7	8	6	21	14	23	9	10	14
247	BolA-like protein 1 OS=Mus musculus OX=10090 GN=Bola1 PE=1 SV=1	BOLA1_MOUSE	Bola1	14 kDa	Mus musculus	17	19	21	5	13	15	20	29	32	11	16	14
204	Ubiquitin carboxyl-terminal hydrolase 5 OS=Mus musculus OX=10090 GN=Usp5 PE=1 SV=1	UBP5_MOUSE	Usp5	96 kDa	Mus musculus	21	24	26	4	9	6	18	21	33	5	6	8
994	Keratin, type II cytoskeletal 71 OS=Mus musculus OX=10090 GN=Krt71 PE=1 SV=1	K2C71_MOUSE	Krt71	57 kDa	Mus musculus	0	0	0	29	31	32	29	0	29	29	0	0
319	Tudor domain-containing protein 7 OS=Mus musculus OX=10090 GN=Tdrd7 PE=1 SV=1	TDRD7_MOUSE	Tdrd7	122 kDa	Mus musculus	11	14	34	11	12	11	33	29	61	15	29	32
355	Heat shock 70 kDa protein 4L OS=Mus musculus OX=10090 GN=Hspa4l PE=1 SV=2	HS74L_MOUSE	Hspa4l	94 kDa	Mus musculus	18	13	19	10	13	20	14	18	15	6	9	13
289	Endophilin-A2 OS=Mus musculus OX=10090 GN=Sh3gl1 PE=1 SV=1	SH3G1_MOUSE	Sh3gl1	42 kDa	Mus musculus	11	16	35	11	10	10	10	13	14	3	7	7
193	Importin-5 OS=Mus musculus OX=10090 GN=Ipo5 PE=1 SV=3	IPO5_MOUSE	Ipo5	124 kDa	Mus musculus	15	26	42	5	2	3	18	17	45	0	6	13
171	Protein flightless-1 homolog OS=Mus musculus OX=10090 GN=Flii PE=1 SV=1	FLII_MOUSE	Flii	145 kDa	Mus musculus	23	30	29	5	4	2	19	17	39	0	9	4
237	Importin-9 OS=Mus musculus OX=10090 GN=Ipo9 PE=1 SV=3	IPO9_MOUSE	Ipo9	116 kDa	Mus musculus	26	21	23	9	8	7	22	21	38	9	9	11
210	Alanine--tRNA ligase, cytoplasmic OS=Mus musculus OX=10090 GN=Aars PE=1 SV=1	SYAC_MOUSE	Aars	107 kDa	Mus musculus	19	23	25	8	9	10	19	19	36	6	23	13
231	Serine/threonine-protein kinase N1 OS=Mus musculus OX=10090 GN=Pkn1 PE=1 SV=3	PKN1_MOUSE	Pkn1	104 kDa	Mus musculus	18	21	20	12	12	11	27	26	24	8	11	17
215	Exportin-1 OS=Mus musculus OX=10090 GN=Xpo1 PE=1 SV=1	XPO1_MOUSE	Xpo1	123 kDa	Mus musculus	12	22	32	7	13	8	19	18	37	2	15	14
129	Spectrin beta chain, non-erythrocytic 1 OS=Mus musculus OX=10090 GN=Sptbn1 PE=1 SV=2	SPTB2_MOUSE	Sptbn1	274 kDa	Mus musculus	36	40	20	0	0	0	23	15	46	2	0	0
405	Palladin OS=Mus musculus OX=10090 GN=Palld PE=1 SV=2	PALLD_MOUSE	Palld	152 kDa	Mus musculus	14	11	32	12	13	14	27	23	40	13	19	21
248	Adenylosuccinate lyase OS=Mus musculus OX=10090 GN=Adsl PE=1 SV=2	PUR8_MOUSE	Adsl	55 kDa	Mus musculus	18	19	17	13	12	17	21	23	29	13	12	13
280	S-adenosylmethionine synthase isoform type-2 OS=Mus musculus OX=10090 GN=Mat2a PE=1 SV=2	METK2_MOUSE	Mat2a	44 kDa	Mus musculus	17	17	25	13	13	11	14	11	28	10	19	20
181	Rho guanine nucleotide exchange factor 40 OS=Mus musculus OX=10090 GN=Arhgef40 PE=1 SV=1	ARH40_MOUSE	Arhgef40	165 kDa	Mus musculus	20	28	27	5	7	9	12	23	27	5	11	6
354	SUMO-activating enzyme subunit 2 OS=Mus musculus OX=10090 GN=Uba2 PE=1 SV=1	SAE2_MOUSE	Uba2	71 kDa	Mus musculus	17	13	24	11	16	17	27	29	33	14	13	21
249	Methyltransferase-like 26 OS=Mus musculus OX=10090 GN=Mettl26 PE=1 SV=1	MTL26_MOUSE	Mettl26	23 kDa	Mus musculus	18	19	20	11	11	19	18	24	26	12	12	15
292	Histone H4 OS=Mus musculus OX=10090 GN=Hist1h4a PE=1 SV=2	H4_MOUSE	Hist1h4a	11 kDa	Mus musculus	17	16	18	9	22	16	11	21	14	4	6	17
268	Nucleolin OS=Mus musculus OX=10090 GN=Ncl PE=1 SV=2	NUCL_MOUSE	Ncl	77 kDa	Mus musculus	29	18	26	9	6	11	24	17	33	8	17	26
233	SH3 domain-binding glutamic acid-rich-like protein OS=Mus musculus OX=10090 GN=Sh3bgrl PE=1 SV=1	SH3L1_MOUSE	Sh3bgrl	13 kDa	Mus musculus	19	21	25	12	11	11	18	19	25	10	13	18
131	F-actin-uncapping protein LRRC16A OS=Mus musculus OX=10090 GN=Carmil1 PE=1 SV=2	CARL1_MOUSE	Carmil1	152 kDa	Mus musculus	36	39	22	0	0	3	22	35	28	0	0	0
203	Thyroid adenoma-associated protein homolog OS=Mus musculus OX=10090 GN=Thada PE=1 SV=1	THADA_MOUSE	Thada	217 kDa	Mus musculus	21	24	40	3	7	6	24	29	46	0	4	8
1482	Glutathione S-transferase Mu 7 OS=Mus musculus OX=10090 GN=Gstm7 PE=1 SV=1	GSTM7_MOUSE	Gstm7	26 kDa	Mus musculus	102	0	0	0	0	0	87	107	115	101	100	77
141	Methionine--tRNA ligase, cytoplasmic OS=Mus musculus OX=10090 GN=Mars PE=1 SV=1	SYMC_MOUSE	Mars	101 kDa	Mus musculus	25	37	29	4	3	4	31	32	34	8	16	24
195	60S ribosomal protein L12 OS=Mus musculus OX=10090 GN=Rpl12 PE=1 SV=2	RL12_MOUSE	Rpl12	18 kDa	Mus musculus	21	26	23	8	10	14	23	23	29	11	14	13
137	Rho guanine nucleotide exchange factor 17 OS=Mus musculus OX=10090 GN=Arhgef17 PE=1 SV=2	ARHGH_MOUSE	Arhgef17	222 kDa	Mus musculus	34	38	29	0	3	0	30	18	63	3	14	2
242	Collagen alpha-1(VI) chain OS=Mus musculus OX=10090 GN=Col6a1 PE=1 SV=1	CO6A1_MOUSE	Col6a1	108 kDa	Mus musculus	26	20	12	19	15	12	35	21	19	21	34	26
170	Rab GTPase-activating protein 1 OS=Mus musculus OX=10090 GN=Rabgap1 PE=1 SV=1	RBGP1_MOUSE	Rabgap1	121 kDa	Mus musculus	22	30	21	10	12	9	19	16	30	6	19	10
232	Heterogeneous nuclear ribonucleoprotein H OS=Mus musculus OX=10090 GN=Hnrnph1 PE=1 SV=3	HNRH1_MOUSE	Hnrnph1	49 kDa	Mus musculus	18	21	30	11	12	12	16	19	19	0	11	0
239	Chromobox protein homolog 3 OS=Mus musculus OX=10090 GN=Cbx3 PE=1 SV=2	CBX3_MOUSE	Cbx3	21 kDa	Mus musculus	14	20	25	15	16	15	18	19	23	15	15	18
194	Programmed cell death protein 6 OS=Mus musculus OX=10090 GN=Pdcd6 PE=1 SV=2	PDCD6_MOUSE	Pdcd6	22 kDa	Mus musculus	16	26	17	15	13	19	29	34	26	19	31	15
955	Keratin, type II cytoskeletal 75 OS=Mus musculus OX=10090 GN=Krt75 PE=1 SV=1	K2C75_MOUSE	Krt75	60 kDa	Mus musculus	0	0	41	0	65	0	0	0	0	0	0	0
201	UBX domain-containing protein 1 OS=Mus musculus OX=10090 GN=Ubxn1 PE=1 SV=1	UBXN1_MOUSE	Ubxn1	34 kDa	Mus musculus	16	24	22	15	13	17	15	18	25	11	15	17
190	Probable ubiquitin carboxyl-terminal hydrolase FAF-X OS=Mus musculus OX=10090 GN=Usp9x PE=1 SV=2	USP9X_MOUSE	Usp9x	291 kDa	Mus musculus	32	27	31	8	4	6	23	29	39	7	9	4
136	CCR4-NOT transcription complex subunit 1 OS=Mus musculus OX=10090 GN=Cnot1 PE=1 SV=2	CNOT1_MOUSE	Cnot1	267 kDa	Mus musculus	25	38	40	0	2	3	25	25	47	2	0	3
196	TBC1 domain family member 15 OS=Mus musculus OX=10090 GN=Tbc1d15 PE=1 SV=1	TBC15_MOUSE	Tbc1d15	77 kDa	Mus musculus	25	26	28	10	9	12	31	42	34	7	9	19
503	Cysteine and glycine-rich protein 1 OS=Mus musculus OX=10090 GN=Csrp1 PE=1 SV=3	CSRP1_MOUSE	Csrp1	21 kDa	Mus musculus	9	8	16	25	29	24	11	9	15	30	19	23
1481	Keratin, type I cytoskeletal 15 OS=Mus musculus OX=10090 GN=Krt15 PE=1 SV=2	K1C15_MOUSE	Krt15	49 kDa	Mus musculus	33	0	0	0	34	45	31	0	57	68	28	27
267	60 kDa heat shock protein, mitochondrial OS=Mus musculus OX=10090 GN=Hspd1 PE=1 SV=1	CH60_MOUSE	Hspd1	61 kDa	Mus musculus	23	18	24	19	18	10	28	32	44	22	16	31
236	KN motif and ankyrin repeat domain-containing protein 2 OS=Mus musculus OX=10090 GN=Kank2 PE=1 SV=1	KANK2_MOUSE	Kank2	90 kDa	Mus musculus	24	21	20	16	12	19	31	27	25	10	18	21
167	Protein S100-A11 OS=Mus musculus OX=10090 GN=S100a11 PE=1 SV=1	S10AB_MOUSE	S100a11	11 kDa	Mus musculus	18	30	27	17	11	11	33	27	31	12	17	11
152	FH1/FH2 domain-containing protein 1 OS=Mus musculus OX=10090 GN=Fhod1 PE=1 SV=3	FHOD1_MOUSE	Fhod1	130 kDa	Mus musculus	42	34	27	2	2	10	20	35	30	4	6	7
220	Enhancer of rudimentary homolog OS=Mus musculus OX=10090 GN=Erh PE=1 SV=1	ERH_MOUSE	Erh	12 kDa	Mus musculus	19	22	21	15	18	22	21	24	17	15	20	22
168	Ras-related protein Rab-14 OS=Mus musculus OX=10090 GN=Rab14 PE=1 SV=3	RAB14_MOUSE	Rab14	24 kDa	Mus musculus	18	30	36	10	10	13	24	31	24	8	12	12
163	2'-deoxynucleoside 5'-phosphate N-hydrolase 1 OS=Mus musculus OX=10090 GN=Dnph1 PE=1 SV=2	DNPH1_MOUSE	Dnph1	19 kDa	Mus musculus	18	31	32	14	9	13	26	33	24	7	10	16
165	Nck-associated protein 1 OS=Mus musculus OX=10090 GN=Nckap1 PE=1 SV=2	NCKP1_MOUSE	Nckap1	129 kDa	Mus musculus	29	31	34	8	11	5	34	25	53	4	16	15
399	Disabled homolog 2 OS=Mus musculus OX=10090 GN=Dab2 PE=1 SV=2	DAB2_MOUSE	Dab2	82 kDa	Mus musculus	11	11	45	12	20	20	22	20	32	10	15	22
235	Sorting nexin-27 OS=Mus musculus OX=10090 GN=Snx27 PE=1 SV=2	SNX27_MOUSE	Snx27	61 kDa	Mus musculus	22	21	24	22	15	15	21	29	24	18	14	21
251	Ras-related protein Rap-1b OS=Mus musculus OX=10090 GN=Rap1b PE=1 SV=2	RAP1B_MOUSE	Rap1b	21 kDa	Mus musculus	24	19	26	14	18	18	20	23	30	7	15	8
246	Glutathione S-transferase LANCL1 OS=Mus musculus OX=10090 GN=Lancl1 PE=1 SV=1	LANC1_MOUSE	Lancl1	45 kDa	Mus musculus	17	19	30	23	13	18	13	15	38	17	18	17
142	Rab3 GTPase-activating protein catalytic subunit OS=Mus musculus OX=10090 GN=Rab3gap1 PE=1 SV=4	RB3GP_MOUSE	Rab3gap1	110 kDa	Mus musculus	28	37	32	7	10	7	35	34	51	10	13	14
184	Myb-binding protein 1A OS=Mus musculus OX=10090 GN=Mybbp1a PE=1 SV=2	MBB1A_MOUSE	Mybbp1a	152 kDa	Mus musculus	25	28	43	5	7	13	29	30	39	2	7	3
347	Programmed cell death 1 ligand 1 OS=Mus musculus OX=10090 GN=Cd274 PE=1 SV=1	PD1L1_MOUSE	Cd274	33 kDa	Mus musculus	14	13	21	34	22	18	19	23	26	34	29	28
198	Peroxiredoxin-2 OS=Mus musculus OX=10090 GN=Prdx2 PE=1 SV=3	PRDX2_MOUSE	Prdx2	22 kDa	Mus musculus	21	25	37	10	14	15	22	31	28	8	11	9
202	Elongation factor 1-gamma OS=Mus musculus OX=10090 GN=Eef1g PE=1 SV=3	EF1G_MOUSE	Eef1g	50 kDa	Mus musculus	19	24	32	18	14	17	20	11	21	8	11	10
241	Myosin regulatory light chain 12B OS=Mus musculus OX=10090 GN=Myl12b PE=1 SV=2	ML12B_MOUSE	Myl12b	20 kDa	Mus musculus	21	20	32	17	16	19	24	27	28	10	14	16
124	Protein transport protein Sec16A OS=Mus musculus OX=10090 GN=Sec16a PE=1 SV=1	SC16A_MOUSE	Sec16a	254 kDa	Mus musculus	38	41	30	2	7	8	38	54	50	3	9	7
191	Thimet oligopeptidase OS=Mus musculus OX=10090 GN=Thop1 PE=1 SV=1	THOP1_MOUSE	Thop1	78 kDa	Mus musculus	32	27	25	18	11	14	28	30	32	16	18	24
283	Heterogeneous nuclear ribonucleoprotein U OS=Mus musculus OX=10090 GN=Hnrnpu PE=1 SV=1	HNRPU_MOUSE	Hnrnpu	88 kDa	Mus musculus	21	17	19	14	26	30	22	22	39	8	15	18
378	Tripartite motif-containing protein 35 OS=Mus musculus OX=10090 GN=Trim35 PE=1 SV=2	TRI35_MOUSE	Trim35	57 kDa	Mus musculus	15	12	16	29	28	28	13	21	26	28	19	24
183	GrpE protein homolog 1, mitochondrial OS=Mus musculus OX=10090 GN=Grpel1 PE=1 SV=1	GRPE1_MOUSE	Grpel1	24 kDa	Mus musculus	21	28	27	12	19	22	34	41	30	27	32	30
296	ATP synthase subunit alpha, mitochondrial OS=Mus musculus OX=10090 GN=Atp5f1a PE=1 SV=1	ATPA_MOUSE	Atp5f1a	60 kDa	Mus musculus	22	16	20	25	25	23	25	26	18	16	25	21
212	ATP-dependent 6-phosphofructokinase, muscle type OS=Mus musculus OX=10090 GN=Pfkm PE=1 SV=3	PFKAM_MOUSE	Pfkm	85 kDa	Mus musculus	24	23	14	24	23	23	29	41	10	14	12	19
140	Unconventional myosin-Ie OS=Mus musculus OX=10090 GN=Myo1e PE=1 SV=1	MYO1E_MOUSE	Myo1e	127 kDa	Mus musculus	21	37	59	4	2	8	17	16	49	0	4	0
128	Ubiquitin carboxyl-terminal hydrolase 15 OS=Mus musculus OX=10090 GN=Usp15 PE=1 SV=1	UBP15_MOUSE	Usp15	112 kDa	Mus musculus	27	40	33	13	5	16	27	26	35	13	13	18
148	Rab3 GTPase-activating protein non-catalytic subunit OS=Mus musculus OX=10090 GN=Rab3gap2 PE=1 SV=2	RBGPR_MOUSE	Rab3gap2	153 kDa	Mus musculus	18	35	48	10	13	10	34	46	48	9	14	12
149	Cordon-bleu protein-like 1 OS=Mus musculus OX=10090 GN=Cobll1 PE=1 SV=2	COBL1_MOUSE	Cobll1	137 kDa	Mus musculus	28	35	47	2	12	10	30	23	56	0	6	3
186	Protein S100-A4 OS=Mus musculus OX=10090 GN=S100a4 PE=1 SV=1	S10A4_MOUSE	S100a4	12 kDa	Mus musculus	34	28	25	6	22	20	24	31	36	13	19	26
252	Paladin OS=Mus musculus OX=10090 GN=Pald1 PE=1 SV=1	PALD_MOUSE	Pald1	97 kDa	Mus musculus	36	19	32	14	16	18	45	40	40	16	15	24
157	Transforming protein RhoA OS=Mus musculus OX=10090 GN=Rhoa PE=1 SV=1	RHOA_MOUSE	Rhoa	22 kDa	Mus musculus	28	32	35	7	12	21	29	28	27	12	14	13
155	Monofunctional C1-tetrahydrofolate synthase, mitochondrial OS=Mus musculus OX=10090 GN=Mthfd1l PE=1 SV=2	C1TM_MOUSE	Mthfd1l	106 kDa	Mus musculus	32	33	45	0	12	14	36	45	55	0	5	13
176	S-methyl-5'-thioadenosine phosphorylase OS=Mus musculus OX=10090 GN=Mtap PE=1 SV=1	MTAP_MOUSE	Mtap	31 kDa	Mus musculus	34	30	26	24	15	10	27	27	23	18	28	40
192	Protein-tyrosine kinase 2-beta OS=Mus musculus OX=10090 GN=Ptk2b PE=1 SV=2	FAK2_MOUSE	Ptk2b	116 kDa	Mus musculus	32	27	27	22	18	15	26	20	19	0	2	5
282	Tyrosine-protein phosphatase non-receptor type 11 OS=Mus musculus OX=10090 GN=Ptpn11 PE=1 SV=2	PTN11_MOUSE	Ptpn11	68 kDa	Mus musculus	21	17	34	25	25	20	38	45	34	22	24	36
199	Niban-like protein 1 OS=Mus musculus OX=10090 GN=Fam129b PE=1 SV=2	NIBL1_MOUSE	Fam129b	85 kDa	Mus musculus	29	25	29	14	21	26	31	26	27	15	22	32
127	Delta-1-pyrroline-5-carboxylate synthase OS=Mus musculus OX=10090 GN=Aldh18a1 PE=1 SV=2	P5CS_MOUSE	Aldh18a1	87 kDa	Mus musculus	24	40	45	22	2	12	42	55	47	10	29	27
188	Coatomer subunit epsilon OS=Mus musculus OX=10090 GN=Cope PE=1 SV=3	COPE_MOUSE	Cope	35 kDa	Mus musculus	20	27	33	14	25	27	30	44	39	17	25	20
182	Interferon-induced helicase C domain-containing protein 1 OS=Mus musculus OX=10090 GN=Ifih1 PE=1 SV=1	IFIH1_MOUSE	Ifih1	116 kDa	Mus musculus	21	28	39	13	24	26	49	38	97	29	41	37
295	Ubiquitin-like protein ISG15 OS=Mus musculus OX=10090 GN=Isg15 PE=1 SV=4	ISG15_MOUSE	Isg15	18 kDa	Mus musculus	21	16	51	14	27	23	31	45	69	33	40	32
179	Crk-like protein OS=Mus musculus OX=10090 GN=Crkl PE=1 SV=2	CRKL_MOUSE	Crkl	34 kDa	Mus musculus	25	29	52	17	15	14	28	34	53	13	14	13
206	Elongation factor Tu, mitochondrial OS=Mus musculus OX=10090 GN=Tufm PE=1 SV=1	EFTU_MOUSE	Tufm	50 kDa	Mus musculus	25	24	32	30	23	20	32	41	32	22	23	28
130	Peroxiredoxin-4 OS=Mus musculus OX=10090 GN=Prdx4 PE=1 SV=1	PRDX4_MOUSE	Prdx4	31 kDa	Mus musculus	33	39	38	0	23	22	35	41	35	15	20	23
219	Calponin-3 OS=Mus musculus OX=10090 GN=Cnn3 PE=1 SV=1	CNN3_MOUSE	Cnn3	36 kDa	Mus musculus	16	22	54	21	21	21	26	27	45	16	21	14
175	Myosin light polypeptide 6 OS=Mus musculus OX=10090 GN=Myl6 PE=1 SV=3	MYL6_MOUSE	Myl6	17 kDa	Mus musculus	31	30	43	10	24	20	26	24	40	19	21	18
174	BAG family molecular chaperone regulator 3 OS=Mus musculus OX=10090 GN=Bag3 PE=1 SV=2	BAG3_MOUSE	Bag3	62 kDa	Mus musculus	30	30	37	24	20	19	47	49	34	25	31	36
143	Afadin OS=Mus musculus OX=10090 GN=Afdn PE=1 SV=3	AFAD_MOUSE	Afdn	207 kDa	Mus musculus	29	37	65	7	11	13	40	37	48	9	18	9
207	Calnexin OS=Mus musculus OX=10090 GN=Canx PE=1 SV=1	CALX_MOUSE	Canx	67 kDa	Mus musculus	29	24	26	29	27	30	39	25	39	38	35	31
109	DNA ligase 1 OS=Mus musculus OX=10090 GN=Lig1 PE=1 SV=2	DNLI1_MOUSE	Lig1	102 kDa	Mus musculus	42	47	41	15	10	13	38	42	45	17	22	23
95	Acetyl-CoA carboxylase 1 OS=Mus musculus OX=10090 GN=Acaca PE=1 SV=1	ACACA_MOUSE	Acaca	265 kDa	Mus musculus	43	53	44	9	13	9	58	42	61	13	17	9
67	Myoferlin OS=Mus musculus OX=10090 GN=Myof PE=1 SV=2	MYOF_MOUSE	Myof	233 kDa	Mus musculus	32	73	39	12	7	9	38	35	40	7	10	11
94	Baculoviral IAP repeat-containing protein 6 OS=Mus musculus OX=10090 GN=Birc6 PE=1 SV=2	BIRC6_MOUSE	Birc6	532 kDa	Mus musculus	41	55	66	0	0	11	46	26	61	0	7	7
178	ADP-ribosylation factor GTPase-activating protein 1 OS=Mus musculus OX=10090 GN=Arfgap1 PE=1 SV=2	ARFG1_MOUSE	Arfgap1	45 kDa	Mus musculus	22	29	43	30	28	21	39	44	41	36	28	18
133	Heat shock protein HSP 90-beta OS=Mus musculus OX=10090 GN=Hsp90ab1 PE=1 SV=3	HS90B_MOUSE	Hsp90ab1	83 kDa	Mus musculus	41	39	37	24	18	15	26	23	58	22	15	18
120	DNA mismatch repair protein Msh6 OS=Mus musculus OX=10090 GN=Msh6 PE=1 SV=3	MSH6_MOUSE	Msh6	151 kDa	Mus musculus	37	42	42	19	18	16	27	33	39	5	12	8
121	Importin-4 OS=Mus musculus OX=10090 GN=Ipo4 PE=1 SV=1	IPO4_MOUSE	Ipo4	119 kDa	Mus musculus	31	41	49	20	14	20	44	51	61	23	27	26
166	Exportin-5 OS=Mus musculus OX=10090 GN=Xpo5 PE=1 SV=1	XPO5_MOUSE	Xpo5	137 kDa	Mus musculus	34	31	58	20	20	12	32	24	66	10	27	22
164	Dihydropyrimidinase-related protein 2 OS=Mus musculus OX=10090 GN=Dpysl2 PE=1 SV=2	DPYL2_MOUSE	Dpysl2	62 kDa	Mus musculus	25	31	34	32	28	26	33	38	31	12	17	23
146	Drebrin OS=Mus musculus OX=10090 GN=Dbn1 PE=1 SV=4	DREB_MOUSE	Dbn1	77 kDa	Mus musculus	23	36	56	24	17	21	39	46	40	22	26	24
156	Tetratricopeptide repeat protein 27 OS=Mus musculus OX=10090 GN=Ttc27 PE=1 SV=2	TTC27_MOUSE	Ttc27	96 kDa	Mus musculus	25	32	58	19	22	22	43	43	58	29	25	27
161	Heat shock 70 kDa protein 1B OS=Mus musculus OX=10090 GN=Hspa1b PE=1 SV=3	HS71B_MOUSE	Hspa1b	70 kDa	Mus musculus	36	32	0	39	42	29	37	0	20	34	42	35
172	Plastin-3 OS=Mus musculus OX=10090 GN=Pls3 PE=1 SV=3	PLST_MOUSE	Pls3	71 kDa	Mus musculus	26	30	44	39	17	24	49	57	71	25	37	27
180	Aconitate hydratase, mitochondrial OS=Mus musculus OX=10090 GN=Aco2 PE=1 SV=1	ACON_MOUSE	Aco2	85 kDa	Mus musculus	38	29	26	33	28	27	43	46	43	42	33	34
122	Myotrophin OS=Mus musculus OX=10090 GN=Mtpn PE=1 SV=2	MTPN_MOUSE	Mtpn	13 kDa	Mus musculus	33	41	51	11	20	25	30	34	47	16	23	23
159	Tyrosine-protein phosphatase non-receptor type 23 OS=Mus musculus OX=10090 GN=Ptpn23 PE=1 SV=2	PTN23_MOUSE	Ptpn23	185 kDa	Mus musculus	35	32	46	29	17	22	43	40	45	19	28	22
119	Alpha-mannosidase 2C1 OS=Mus musculus OX=10090 GN=Man2c1 PE=1 SV=1	MA2C1_MOUSE	Man2c1	116 kDa	Mus musculus	37	42	49	19	16	18	37	45	48	6	18	16
126	Hexokinase-2 OS=Mus musculus OX=10090 GN=Hk2 PE=1 SV=1	HXK2_MOUSE	Hk2	103 kDa	Mus musculus	20	40	76	12	14	20	31	41	81	14	25	36
118	Enoyl-CoA hydratase, mitochondrial OS=Mus musculus OX=10090 GN=Echs1 PE=1 SV=1	ECHM_MOUSE	Echs1	31 kDa	Mus musculus	55	43	31	8	23	23	45	53	35	15	30	31
138	Protein PML OS=Mus musculus OX=10090 GN=Pml PE=1 SV=3	PML_MOUSE	Pml	98 kDa	Mus musculus	38	38	50	16	21	21	40	39	43	15	31	29
208	Ubiquitin-40S ribosomal protein S27a OS=Mus musculus OX=10090 GN=Rps27a PE=1 SV=2	RS27A_MOUSE	Rps27a	18 kDa	Mus musculus	34	24	33	29	39	26	44	41	50	32	40	39
173	Annexin A1 OS=Mus musculus OX=10090 GN=Anxa1 PE=1 SV=2	ANXA1_MOUSE	Anxa1	39 kDa	Mus musculus	27	30	52	28	23	25	40	27	45	28	27	23
108	Cysteine and glycine-rich protein 2 OS=Mus musculus OX=10090 GN=Csrp2 PE=1 SV=3	CSRP2_MOUSE	Csrp2	21 kDa	Mus musculus	32	47	35	20	30	26	36	51	32	21	33	29
116	Cullin-associated NEDD8-dissociated protein 1 OS=Mus musculus OX=10090 GN=Cand1 PE=1 SV=2	CAND1_MOUSE	Cand1	136 kDa	Mus musculus	44	44	58	12	16	17	43	48	55	14	25	25
113	Kinesin-1 heavy chain OS=Mus musculus OX=10090 GN=Kif5b PE=1 SV=3	KINH_MOUSE	Kif5b	110 kDa	Mus musculus	42	46	45	25	15	19	50	45	68	23	29	30
88	Presequence protease, mitochondrial OS=Mus musculus OX=10090 GN=Pitrm1 PE=1 SV=1	PREP_MOUSE	Pitrm1	117 kDa	Mus musculus	31	59	43	22	21	16	38	32	48	13	21	23
151	Pleckstrin homology-like domain family B member 2 OS=Mus musculus OX=10090 GN=Phldb2 PE=1 SV=2	PHLB2_MOUSE	Phldb2	141 kDa	Mus musculus	37	34	49	16	29	28	49	35	48	25	38	33
134	Liprin-beta-1 OS=Mus musculus OX=10090 GN=Ppfibp1 PE=1 SV=3	LIPB1_MOUSE	Ppfibp1	109 kDa	Mus musculus	42	39	60	11	19	22	30	25	59	5	12	6
158	Programmed cell death 6-interacting protein OS=Mus musculus OX=10090 GN=Pdcd6ip PE=1 SV=3	PDC6I_MOUSE	Pdcd6ip	96 kDa	Mus musculus	29	32	51	26	25	31	36	35	48	29	32	40
97	A-kinase anchor protein 12 OS=Mus musculus OX=10090 GN=Akap12 PE=1 SV=1	AKA12_MOUSE	Akap12	181 kDa	Mus musculus	35	52	61	17	14	15	36	30	50	7	16	17
147	Nuclear factor NF-kappa-B p100 subunit OS=Mus musculus OX=10090 GN=Nfkb2 PE=1 SV=1	NFKB2_MOUSE	Nfkb2	97 kDa	Mus musculus	33	36	58	28	18	22	17	26	40	22	23	29
92	E3 ubiquitin-protein ligase RNF213 OS=Mus musculus OX=10090 GN=Rnf213 PE=1 SV=2	RN213_MOUSE	Rnf213	585 kDa	Mus musculus	71	56	57	5	0	10	53	44	99	2	5	2
114	Protein MON2 homolog OS=Mus musculus OX=10090 GN=Mon2 PE=1 SV=2	MON2_MOUSE	Mon2	189 kDa	Mus musculus	42	44	59	21	15	21	35	36	50	18	33	18
96	Ubiquitin-protein ligase E3C OS=Mus musculus OX=10090 GN=Ube3c PE=1 SV=2	UBE3C_MOUSE	Ube3c	124 kDa	Mus musculus	43	53	46	22	14	29	35	42	37	13	22	19
162	Poly(rC)-binding protein 2 OS=Mus musculus OX=10090 GN=Pcbp2 PE=1 SV=1	PCBP2_MOUSE	Pcbp2	38 kDa	Mus musculus	37	32	43	38	28	29	22	26	48	21	22	16
225	Keratin, type II cytoskeletal 2 oral OS=Mus musculus OX=10090 GN=Krt76 PE=1 SV=1	K22O_MOUSE	Krt76	63 kDa	Mus musculus	30	22	26	38	32	59	0	0	0	55	41	37
110	Cytoplasmic FMR1-interacting protein 1 OS=Mus musculus OX=10090 GN=Cyfip1 PE=1 SV=1	CYFP1_MOUSE	Cyfip1	145 kDa	Mus musculus	47	47	53	25	22	19	37	32	58	14	30	33
82	eIF-2-alpha kinase activator GCN1 OS=Mus musculus OX=10090 GN=Gcn1 PE=1 SV=1	GCN1_MOUSE	Gcn1	293 kDa	Mus musculus	63	62	56	9	9	15	52	37	82	9	11	17
80	Cytoplasmic dynein 1 heavy chain 1 OS=Mus musculus OX=10090 GN=Dync1h1 PE=1 SV=2	DYHC1_MOUSE	Dync1h1	532 kDa	Mus musculus	70	64	74	0	2	5	31	54	107	0	0	2
86	STE20-like serine/threonine-protein kinase OS=Mus musculus OX=10090 GN=Slk PE=1 SV=2	SLK_MOUSE	Slk	141 kDa	Mus musculus	44	60	40	23	26	23	41	38	48	26	30	27
135	Calponin-2 OS=Mus musculus OX=10090 GN=Cnn2 PE=1 SV=1	CNN2_MOUSE	Cnn2	33 kDa	Mus musculus	11	38	49	40	40	43	24	30	36	38	35	38
223	Junction plakoglobin OS=Mus musculus OX=10090 GN=Jup PE=1 SV=3	PLAK_MOUSE	Jup	82 kDa	Mus musculus	33	22	27	47	43	50	25	20	24	28	25	27
101	DNA replication licensing factor MCM3 OS=Mus musculus OX=10090 GN=Mcm3 PE=1 SV=2	MCM3_MOUSE	Mcm3	92 kDa	Mus musculus	45	50	54	15	29	30	40	35	51	15	20	19
112	E3 SUMO-protein ligase RanBP2 OS=Mus musculus OX=10090 GN=Ranbp2 PE=1 SV=2	RBP2_MOUSE	Ranbp2	341 kDa	Mus musculus	41	46	54	29	29	27	57	59	52	19	19	11
139	Heterogeneous nuclear ribonucleoprotein K OS=Mus musculus OX=10090 GN=Hnrnpk PE=1 SV=1	HNRPK_MOUSE	Hnrnpk	51 kDa	Mus musculus	50	38	56	37	26	23	37	66	55	21	23	40
153	Protein Shroom2 OS=Mus musculus OX=10090 GN=Shroom2 PE=1 SV=1	SHRM2_MOUSE	Shroom2	165 kDa	Mus musculus	45	34	57	33	29	38	47	22	51	23	27	28
93	Plectin OS=Mus musculus OX=10090 GN=Plec PE=1 SV=3	PLEC_MOUSE	Plec	534 kDa	Mus musculus	31	55	41	68	25	17	70	56	83	25	69	67
132	Phosphatidylinositol 3,4,5-trisphosphate 5-phosphatase 2 OS=Mus musculus OX=10090 GN=Inppl1 PE=1 SV=1	SHIP2_MOUSE	Inppl1	139 kDa	Mus musculus	37	39	66	34	26	37	47	44	62	20	29	27
91	Perilipin-3 OS=Mus musculus OX=10090 GN=Plin3 PE=1 SV=1	PLIN3_MOUSE	Plin3	47 kDa	Mus musculus	43	56	56	27	23	36	48	73	49	10	14	12
123	A-kinase anchor protein 2 OS=Mus musculus OX=10090 GN=Akap2 PE=1 SV=3	AKAP2_MOUSE	Akap2	99 kDa	Mus musculus	37	41	71	35	32	30	63	49	71	18	34	30
98	Lipoma-preferred partner homolog OS=Mus musculus OX=10090 GN=Lpp PE=1 SV=1	LPP_MOUSE	Lpp	66 kDa	Mus musculus	43	51	66	29	36	27	69	66	87	29	37	34
125	von Willebrand factor A domain-containing protein 5A OS=Mus musculus OX=10090 GN=Vwa5a PE=1 SV=2	VMA5A_MOUSE	Vwa5a	87 kDa	Mus musculus	48	41	44	33	39	50	59	69	66	22	30	39
99	Triosephosphate isomerase OS=Mus musculus OX=10090 GN=Tpi1 PE=1 SV=4	TPIS_MOUSE	Tpi1	32 kDa	Mus musculus	44	51	48	32	41	40	40	58	57	34	53	52
160	Desmoplakin OS=Mus musculus OX=10090 GN=Dsp PE=1 SV=1	DESP_MOUSE	Dsp	333 kDa	Mus musculus	36	32	41	51	35	63	16	18	24	40	35	38
177	Keratin, type I cytoskeletal 16 OS=Mus musculus OX=10090 GN=Krt16 PE=1 SV=3	K1C16_MOUSE	Krt16	52 kDa	Mus musculus	41	30	57	35	49	54	38	46	41	48	32	42
150	Interferon-induced protein with tetratricopeptide repeats 1 OS=Mus musculus OX=10090 GN=Ifit1 PE=1 SV=2	IFIT1_MOUSE	Ifit1	54 kDa	Mus musculus	50	35	70	33	34	46	49	64	93	26	29	36
90	Tubulin alpha-4A chain OS=Mus musculus OX=10090 GN=Tuba4a PE=1 SV=1	TBA4A_MOUSE	Tuba4a	50 kDa	Mus musculus	120	57	0	95	0	0	0	183	0	0	0	99
115	Ubiquitin carboxyl-terminal hydrolase 4 OS=Mus musculus OX=10090 GN=Usp4 PE=1 SV=3	UBP4_MOUSE	Usp4	108 kDa	Mus musculus	43	44	68	42	37	45	61	41	66	42	48	42
75	DNA mismatch repair protein Msh2 OS=Mus musculus OX=10090 GN=Msh2 PE=1 SV=1	MSH2_MOUSE	Msh2	104 kDa	Mus musculus	49	66	54	40	38	32	39	48	45	19	33	33
145	T-complex protein 1 subunit beta OS=Mus musculus OX=10090 GN=Cct2 PE=1 SV=4	TCPB_MOUSE	Cct2	57 kDa	Mus musculus	22	36	95	47	42	40	51	46	60	36	52	65
144	Receptor-interacting serine/threonine-protein kinase 3 OS=Mus musculus OX=10090 GN=Ripk3 PE=1 SV=2	RIPK3_MOUSE	Ripk3	53 kDa	Mus musculus	46	37	57	56	44	42	50	49	50	47	52	67
100	Dynein light chain 1, cytoplasmic OS=Mus musculus OX=10090 GN=Dynll1 PE=1 SV=1	DYL1_MOUSE	Dynll1	10 kDa	Mus musculus	56	51	61	29	42	46	44	59	58	33	42	46
105	Deoxynucleoside triphosphate triphosphohydrolase SAMHD1 OS=Mus musculus OX=10090 GN=Samhd1 PE=1 SV=3	SAMH1_MOUSE	Samhd1	76 kDa	Mus musculus	58	49	56	59	30	34	65	67	70	48	53	56
70	Rho GTPase-activating protein 35 OS=Mus musculus OX=10090 GN=Arhgap35 PE=1 SV=3	RHG35_MOUSE	Arhgap35	170 kDa	Mus musculus	52	71	82	25	29	32	74	74	90	29	44	35
84	Peroxiredoxin-6 OS=Mus musculus OX=10090 GN=Prdx6 PE=1 SV=3	PRDX6_MOUSE	Prdx6	25 kDa	Mus musculus	50	61	62	34	46	44	60	80	80	41	50	51
71	Coatomer subunit delta OS=Mus musculus OX=10090 GN=Arcn1 PE=1 SV=2	COPD_MOUSE	Arcn1	57 kDa	Mus musculus	52	69	78	39	40	22	75	85	93	55	67	57
102	CTP synthase 1 OS=Mus musculus OX=10090 GN=Ctps1 PE=1 SV=2	PYRG1_MOUSE	Ctps1	67 kDa	Mus musculus	51	50	66	48	36	51	77	66	100	64	80	75
107	ATP-dependent 6-phosphofructokinase, liver type OS=Mus musculus OX=10090 GN=Pfkl PE=1 SV=4	PFKAL_MOUSE	Pfkl	85 kDa	Mus musculus	50	48	46	58	58	60	67	75	39	45	59	65
87	Heterogeneous nuclear ribonucleoprotein F OS=Mus musculus OX=10090 GN=Hnrnpf PE=1 SV=3	HNRPF_MOUSE	Hnrnpf	46 kDa	Mus musculus	52	60	81	45	40	43	62	70	92	40	35	39
103	Poly(rC)-binding protein 1 OS=Mus musculus OX=10090 GN=Pcbp1 PE=1 SV=1	PCBP1_MOUSE	Pcbp1	37 kDa	Mus musculus	55	50	77	53	47	39	27	44	77	34	41	36
81	Bcl-2-associated transcription factor 1 OS=Mus musculus OX=10090 GN=Bclaf1 PE=1 SV=2	BCLF1_MOUSE	Bclaf1	106 kDa	Mus musculus	64	63	54	45	51	46	81	62	42	26	51	49
61	Bifunctional glutamate/proline--tRNA ligase OS=Mus musculus OX=10090 GN=Eprs PE=1 SV=4	SYEP_MOUSE	Eprs	170 kDa	Mus musculus	82	79	93	34	22	18	94	70	129	27	60	49
65	ATP-citrate synthase OS=Mus musculus OX=10090 GN=Acly PE=1 SV=1	ACLY_MOUSE	Acly	120 kDa	Mus musculus	57	76	79	34	39	51	77	73	91	29	44	34
76	LIM domain and actin-binding protein 1 OS=Mus musculus OX=10090 GN=Lima1 PE=1 SV=3	LIMA1_MOUSE	Lima1	84 kDa	Mus musculus	54	66	97	59	39	30	91	82	81	42	49	47
106	Catenin delta-1 OS=Mus musculus OX=10090 GN=Ctnnd1 PE=1 SV=2	CTND1_MOUSE	Ctnnd1	105 kDa	Mus musculus	72	49	87	36	43	58	72	43	101	26	49	51
64	Vimentin OS=Mus musculus OX=10090 GN=Vim PE=1 SV=3	VIME_MOUSE	Vim	54 kDa	Mus musculus	55	77	96	45	39	37	71	62	97	42	51	57
73	GMP synthase [glutamine-hydrolyzing] OS=Mus musculus OX=10090 GN=Gmps PE=1 SV=2	GUAA_MOUSE	Gmps	77 kDa	Mus musculus	52	68	85	51	47	49	99	95	97	53	69	71
79	Destrin OS=Mus musculus OX=10090 GN=Dstn PE=1 SV=3	DEST_MOUSE	Dstn	19 kDa	Mus musculus	55	64	80	47	59	48	51	68	81	47	39	39
154	Keratin, type II cytoskeletal 73 OS=Mus musculus OX=10090 GN=Krt73 PE=1 SV=1	K2C73_MOUSE	Krt73	59 kDa	Mus musculus	43	34	54	108	0	117	0	0	0	37	34	0
77	Galectin-1 OS=Mus musculus OX=10090 GN=Lgals1 PE=1 SV=3	LEG1_MOUSE	Lgals1	15 kDa	Mus musculus	52	65	61	71	59	55	63	64	64	53	52	54
56	Serpin H1 OS=Mus musculus OX=10090 GN=Serpinh1 PE=1 SV=3	SERPH_MOUSE	Serpinh1	47 kDa	Mus musculus	86	84	88	42	38	32	117	137	131	35	41	45
58	Serpin B6 OS=Mus musculus OX=10090 GN=Serpinb6 PE=1 SV=1	SPB6_MOUSE	Serpinb6	43 kDa	Mus musculus	55	81	114	38	38	45	58	66	85	34	39	33
72	Heat shock 70 kDa protein 4 OS=Mus musculus OX=10090 GN=Hspa4 PE=1 SV=1	HSP74_MOUSE	Hspa4	94 kDa	Mus musculus	74	69	81	58	47	43	67	64	69	30	53	39
63	DNA damage-binding protein 1 OS=Mus musculus OX=10090 GN=Ddb1 PE=1 SV=2	DDB1_MOUSE	Ddb1	127 kDa	Mus musculus	79	78	63	45	55	59	59	64	71	26	51	55
68	Xanthine dehydrogenase/oxidase OS=Mus musculus OX=10090 GN=Xdh PE=1 SV=5	XDH_MOUSE	Xdh	147 kDa	Mus musculus	42	73	78	66	52	70	69	74	103	67	91	82
74	Far upstream element-binding protein 2 OS=Mus musculus OX=10090 GN=Khsrp PE=1 SV=2	FUBP2_MOUSE	Khsrp	77 kDa	Mus musculus	82	67	81	45	55	56	38	63	87	12	11	24
47	CAD protein OS=Mus musculus OX=10090 GN=Cad PE=1 SV=1	PYR1_MOUSE	Cad	243 kDa	Mus musculus	80	98	107	37	33	33	90	80	118	40	47	55
89	PDZ and LIM domain protein 5 OS=Mus musculus OX=10090 GN=Pdlim5 PE=1 SV=4	PDLI5_MOUSE	Pdlim5	63 kDa	Mus musculus	62	58	94	59	60	56	121	146	164	81	117	97
85	Thyroid hormone receptor-associated protein 3 OS=Mus musculus OX=10090 GN=Thrap3 PE=1 SV=1	TR150_MOUSE	Thrap3	108 kDa	Mus musculus	83	61	59	56	75	67	87	73	45	54	80	80
104	Keratin, type I cytoskeletal 17 OS=Mus musculus OX=10090 GN=Krt17 PE=1 SV=3	K1C17_MOUSE	Krt17	48 kDa	Mus musculus	67	50	66	66	64	94	60	37	48	71	73	45
117	Keratin, type I cytoskeletal 42 OS=Mus musculus OX=10090 GN=Krt42 PE=1 SV=1	K1C42_MOUSE	Krt42	50 kDa	Mus musculus	75	44	69	63	74	83	49	25	57	61	91	62
83	Annexin A2 OS=Mus musculus OX=10090 GN=Anxa2 PE=1 SV=2	ANXA2_MOUSE	Anxa2	39 kDa	Mus musculus	24	61	72	109	54	89	66	93	17	94	107	71
62	Ubiquitin-like modifier-activating enzyme 1 OS=Mus musculus OX=10090 GN=Uba1 PE=1 SV=1	UBA1_MOUSE	Uba1	118 kDa	Mus musculus	74	78	107	60	49	45	80	97	110	41	74	70
69	Phospholipid hydroperoxide glutathione peroxidase OS=Mus musculus OX=10090 GN=Gpx4 PE=1 SV=4	GPX4_MOUSE	Gpx4	22 kDa	Mus musculus	58	73	96	50	60	76	67	79	92	44	58	60
43	Unconventional myosin-Ic OS=Mus musculus OX=10090 GN=Myo1c PE=1 SV=2	MYO1C_MOUSE	Myo1c	122 kDa	Mus musculus	104	103	66	41	51	62	90	76	97	27	49	43
38	Fatty acid synthase OS=Mus musculus OX=10090 GN=Fasn PE=1 SV=2	FAS_MOUSE	Fasn	272 kDa	Mus musculus	97	126	104	40	40	34	96	77	111	30	48	49
78	E3 ubiquitin-protein ligase NEDD4 OS=Mus musculus OX=10090 GN=Nedd4 PE=1 SV=3	NEDD4_MOUSE	Nedd4	103 kDa	Mus musculus	61	65	100	72	73	72	73	71	105	57	66	62
54	Heat shock-related 70 kDa protein 2 OS=Mus musculus OX=10090 GN=Hspa2 PE=1 SV=2	HSP72_MOUSE	Hspa2	70 kDa	Mus musculus	76	89	63	82	73	68	120	122	50	111	72	88
41	Retinal dehydrogenase 1 OS=Mus musculus OX=10090 GN=Aldh1a1 PE=1 SV=5	AL1A1_MOUSE	Aldh1a1	54 kDa	Mus musculus	94	112	94	59	43	50	128	104	101	37	41	45
50	Protein RCC2 OS=Mus musculus OX=10090 GN=Rcc2 PE=1 SV=1	RCC2_MOUSE	Rcc2	56 kDa	Mus musculus	110	95	106	45	49	53	99	138	110	51	52	67
59	Heat shock protein 105 kDa OS=Mus musculus OX=10090 GN=Hsph1 PE=1 SV=2	HS105_MOUSE	Hsph1	96 kDa	Mus musculus	76	81	100	68	66	67	80	77	104	45	64	79
52	Multifunctional protein ADE2 OS=Mus musculus OX=10090 GN=Paics PE=1 SV=4	PUR6_MOUSE	Paics	47 kDa	Mus musculus	73	90	119	60	48	71	110	106	107	58	71	70
44	Coatomer subunit gamma-2 OS=Mus musculus OX=10090 GN=Copg2 PE=1 SV=1	COPG2_MOUSE	Copg2	98 kDa	Mus musculus	92	102	111	52	48	56	92	106	94	49	54	46
53	Cofilin-1 OS=Mus musculus OX=10090 GN=Cfl1 PE=1 SV=3	COF1_MOUSE	Cfl1	19 kDa	Mus musculus	80	90	86	61	71	74	90	83	84	72	67	56
42	C-1-tetrahydrofolate synthase, cytoplasmic OS=Mus musculus OX=10090 GN=Mthfd1 PE=1 SV=4	C1TC_MOUSE	Mthfd1	101 kDa	Mus musculus	108	111	118	30	58	63	91	106	110	25	45	39
111	Fibulin-2 OS=Mus musculus OX=10090 GN=Fbln2 PE=1 SV=2	FBLN2_MOUSE	Fbln2	132 kDa	Mus musculus	59	47	57	150	114	105	74	52	61	99	100	111
46	Nuclear pore complex protein Nup155 OS=Mus musculus OX=10090 GN=Nup155 PE=1 SV=1	NU155_MOUSE	Nup155	155 kDa	Mus musculus	84	99	145	74	54	78	135	108	182	68	70	78
60	Keratin, type II cytoskeletal 1b OS=Mus musculus OX=10090 GN=Krt77 PE=1 SV=1	K2C1B_MOUSE	Krt77	61 kDa	Mus musculus	85	80	89	111	78	153	95	47	102	104	119	71
57	Keratin, type II cytoskeletal 2 epidermal OS=Mus musculus OX=10090 GN=Krt2 PE=1 SV=1	K22E_MOUSE	Krt2	71 kDa	Mus musculus	109	83	84	115	93	145	107	85	100	115	110	96
66	Keratin, type II cytoskeletal 6A OS=Mus musculus OX=10090 GN=Krt6a PE=1 SV=3	K2C6A_MOUSE	Krt6a	59 kDa	Mus musculus	128	75	93	105	106	124	33	64	90	103	116	104
39	Tubulin alpha-1C chain OS=Mus musculus OX=10090 GN=Tuba1c PE=1 SV=1	TBA1C_MOUSE	Tuba1c	50 kDa	Mus musculus	122	119	119	105	83	84	125	142	181	92	177	110
37	182 kDa tankyrase-1-binding protein OS=Mus musculus OX=10090 GN=Tnks1bp1 PE=1 SV=2	TB182_MOUSE	Tnks1bp1	182 kDa	Mus musculus	116	127	185	80	64	80	145	111	170	67	81	97
51	Keratin, type I cytoskeletal 10 OS=Mus musculus OX=10090 GN=Krt10 PE=1 SV=3	K1C10_MOUSE	Krt10	58 kDa	Mus musculus	112	95	87	128	101	153	93	84	88	130	116	106
55	Keratin, type I cytoskeletal 14 OS=Mus musculus OX=10090 GN=Krt14 PE=1 SV=2	K1C14_MOUSE	Krt14	53 kDa	Mus musculus	122	89	108	118	103	149	99	77	90	111	128	102
34	Ras GTPase-activating-like protein IQGAP1 OS=Mus musculus OX=10090 GN=Iqgap1 PE=1 SV=2	IQGA1_MOUSE	Iqgap1	189 kDa	Mus musculus	147	150	194	67	66	74	132	144	213	52	79	74
45	Probable ATP-dependent RNA helicase DDX58 OS=Mus musculus OX=10090 GN=Ddx58 PE=1 SV=2	DDX58_MOUSE	Ddx58	106 kDa	Mus musculus	110	102	178	107	102	100	154	138	247	62	91	80
49	Keratin, type II cytoskeletal 1 OS=Mus musculus OX=10090 GN=Krt1 PE=1 SV=4	K2C1_MOUSE	Krt1	66 kDa	Mus musculus	117	98	96	133	118	143	103	83	73	109	116	97
36	Glutathione S-transferase A3 OS=Mus musculus OX=10090 GN=Gsta3 PE=1 SV=2	GSTA3_MOUSE	Gsta3	25 kDa	Mus musculus	137	138	90	185	94	83	114	129	132	86	84	69
48	Signal transducer and activator of transcription 3 OS=Mus musculus OX=10090 GN=Stat3 PE=1 SV=2	STAT3_MOUSE	Stat3	88 kDa	Mus musculus	117	98	209	111	98	104	130	114	180	70	94	81
14	Glutathione S-transferase P 2 OS=Mus musculus OX=10090 GN=Gstp2 PE=1 SV=2	GSTP2_MOUSE	Gstp2	24 kDa	Mus musculus	287	310	0	0	247	0	262	0	0	275	0	0
30	Clathrin heavy chain 1 OS=Mus musculus OX=10090 GN=Cltc PE=1 SV=3	CLH1_MOUSE	Cltc	192 kDa	Mus musculus	182	198	198	91	86	92	167	155	245	72	89	88
31	Filamin-C OS=Mus musculus OX=10090 GN=Flnc PE=1 SV=3	FLNC_MOUSE	Flnc	291 kDa	Mus musculus	185	191	192	106	104	106	177	161	205	103	137	117
28	Myosin-10 OS=Mus musculus OX=10090 GN=Myh10 PE=1 SV=2	MYH10_MOUSE	Myh10	229 kDa	Mus musculus	206	204	191	90	90	105	189	155	219	47	77	86
40	Glyceraldehyde-3-phosphate dehydrogenase OS=Mus musculus OX=10090 GN=Gapdh PE=1 SV=2	G3P_MOUSE	Gapdh	36 kDa	Mus musculus	114	114	118	213	159	189	125	136	109	89	104	97
35	Carbonyl reductase [NADPH] 1 OS=Mus musculus OX=10090 GN=Cbr1 PE=1 SV=3	CBR1_MOUSE	Cbr1	31 kDa	Mus musculus	210	146	123	182	159	144	147	138	160	227	175	185
32	Tubulin beta-6 chain OS=Mus musculus OX=10090 GN=Tubb6 PE=1 SV=1	TBB6_MOUSE	Tubb6	50 kDa	Mus musculus	169	181	201	158	171	165	227	226	201	163	177	183
26	Glutathione S-transferase Mu 1 OS=Mus musculus OX=10090 GN=Gstm1 PE=1 SV=2	GSTM1_MOUSE	Gstm1	26 kDa	Mus musculus	206	207	140	217	191	165	168	243	230	211	202	174
19	Actin, cytoplasmic 1 OS=Mus musculus OX=10090 GN=Actb PE=1 SV=1	ACTB_MOUSE	Actb	42 kDa	Mus musculus	189	254	321	142	112	121	318	349	482	185	218	213
25	Coatomer subunit gamma-1 OS=Mus musculus OX=10090 GN=Copg1 PE=1 SV=1	COPG1_MOUSE	Copg1	98 kDa	Mus musculus	197	227	296	148	128	143	297	244	324	154	187	206
29	Glutathione S-transferase Mu 5 OS=Mus musculus OX=10090 GN=Gstm5 PE=1 SV=1	GSTM5_MOUSE	Gstm5	27 kDa	Mus musculus	224	200	181	222	171	167	167	216	215	243	187	154
33	Keratin, type II cytoskeletal 5 OS=Mus musculus OX=10090 GN=Krt5 PE=1 SV=1	K2C5_MOUSE	Krt5	62 kDa	Mus musculus	187	171	170	219	189	265	172	164	164	215	211	167
27	Cystatin-B OS=Mus musculus OX=10090 GN=Cstb PE=1 SV=1	CYTB_MOUSE	Cstb	11 kDa	Mus musculus	144	206	258	225	176	207	183	213	219	133	165	175
24	Filamin-B OS=Mus musculus OX=10090 GN=Flnb PE=1 SV=3	FLNB_MOUSE	Flnb	278 kDa	Mus musculus	223	236	350	164	146	164	221	219	359	107	141	138
20	Actin, aortic smooth muscle OS=Mus musculus OX=10090 GN=Acta2 PE=1 SV=1	ACTA_MOUSE	Acta2	42 kDa	Mus musculus	198	246	315	218	161	169	281	232	288	169	199	177
15	Peroxiredoxin-1 OS=Mus musculus OX=10090 GN=Prdx1 PE=1 SV=1	PRDX1_MOUSE	Prdx1	22 kDa	Mus musculus	255	281	317	164	154	150	239	268	271	147	176	172
21	Tubulin alpha-1B chain OS=Mus musculus OX=10090 GN=Tuba1b PE=1 SV=2	TBA1B_MOUSE	Tuba1b	50 kDa	Mus musculus	246	244	267	215	199	183	270	275	244	202	226	219
18	Trifunctional purine biosynthetic protein adenosine-3 OS=Mus musculus OX=10090 GN=Gart PE=1 SV=3	PUR2_MOUSE	Gart	108 kDa	Mus musculus	243	265	353	195	179	207	358	318	377	167	230	212
23	Stress-70 protein, mitochondrial OS=Mus musculus OX=10090 GN=Hspa9 PE=1 SV=3	GRP75_MOUSE	Hspa9	73 kDa	Mus musculus	240	241	279	246	212	230	376	405	365	337	341	367
22	Glutathione S-transferase A4 OS=Mus musculus OX=10090 GN=Gsta4 PE=1 SV=3	GSTA4_MOUSE	Gsta4	26 kDa	Mus musculus	166	243	251	410	178	207	144	237	126	140	153	120
17	Elongation factor 1-alpha 1 OS=Mus musculus OX=10090 GN=Eef1a1 PE=1 SV=3	EF1A1_MOUSE	Eef1a1	50 kDa	Mus musculus	321	267	323	165	222	227	294	312	355	134	183	230
16	Tubulin beta-2A chain OS=Mus musculus OX=10090 GN=Tubb2a PE=1 SV=1	TBB2A_MOUSE	Tubb2a	50 kDa	Mus musculus	278	269	306	238	240	253	320	283	275	218	266	267
13	Tubulin beta-4B chain OS=Mus musculus OX=10090 GN=Tubb4b PE=1 SV=1	TBB4B_MOUSE	Tubb4b	50 kDa	Mus musculus	321	313	399	275	266	287	396	397	364	228	293	295
10	Coatomer subunit beta OS=Mus musculus OX=10090 GN=Copb1 PE=1 SV=1	COPB_MOUSE	Copb1	107 kDa	Mus musculus	331	400	486	250	226	243	443	395	495	224	307	282
12	General transcription factor II-I OS=Mus musculus OX=10090 GN=Gtf2i PE=1 SV=3	GTF2I_MOUSE	Gtf2i	112 kDa	Mus musculus	361	330	319	311	319	351	321	317	295	237	215	213
11	Endoplasmic reticulum chaperone BiP OS=Mus musculus OX=10090 GN=Hspa5 PE=1 SV=3	BIP_MOUSE	Hspa5	72 kDa	Mus musculus	344	333	320	350	358	359	397	389	317	385	405	415
8	Filamin-A OS=Mus musculus OX=10090 GN=Flna PE=1 SV=5	FLNA_MOUSE	Flna	281 kDa	Mus musculus	355	406	564	340	298	307	494	413	614	251	349	321
9	Glutathione S-transferase Mu 2 OS=Mus musculus OX=10090 GN=Gstm2 PE=1 SV=2	GSTM2_MOUSE	Gstm2	26 kDa	Mus musculus	459	404	387	411	371	303	381	443	495	402	390	305
7	Tubulin beta-5 chain OS=Mus musculus OX=10090 GN=Tubb5 PE=1 SV=1	TBB5_MOUSE	Tubb5	50 kDa	Mus musculus	420	418	467	347	352	383	473	438	451	303	373	355
4	Coatomer subunit beta' OS=Mus musculus OX=10090 GN=Copb2 PE=1 SV=2	COPB2_MOUSE	Copb2	102 kDa	Mus musculus	414	464	603	330	338	382	490	591	553	290	344	293
5	Elongation factor 2 OS=Mus musculus OX=10090 GN=Eef2 PE=1 SV=2	EF2_MOUSE	Eef2	95 kDa	Mus musculus	393	455	653	367	336	409	579	569	652	348	458	455
6	Heat shock cognate 71 kDa protein OS=Mus musculus OX=10090 GN=Hspa8 PE=1 SV=1	HSP7C_MOUSE	Hspa8	71 kDa	Mus musculus	471	447	451	541	540	498	513	478	391	491	552	515
3	Myosin-9 OS=Mus musculus OX=10090 GN=Myh9 PE=1 SV=4	MYH9_MOUSE	Myh9	226 kDa	Mus musculus	640	673	753	406	384	413	679	556	771	286	361	350
2	Coatomer subunit alpha OS=Mus musculus OX=10090 GN=Copa PE=1 SV=2	COPA_MOUSE	Copa	138 kDa	Mus musculus	577	742	882	457	548	575	689	882	798	362	448	437
1	Glutathione S-transferase P 1 OS=Mus musculus OX=10090 GN=Gstp1 PE=1 SV=2	GSTP1_MOUSE	Gstp1	24 kDa	Mus musculus	838	912	868	1145	746	765	837	923	941	990	807	706
					Sum	6929	7317	8311	6589	5934	6192	7826	8028	8258	5626	6245	5926
END OF FILE
